# Supplementary material for: Integrated analysis identifies a novel lncRNA prognostic signature associated with aerobic glycolysis and hub pathways in breast cancer
Source: Cancer Med. 2021 Sep 27;10(21):7877–92. doi: 10.1002/cam4.4291 (PMC8559482; doi:10.1002/cam4.4291)
Supplement: Supplementary file 2 — Table S1 [file CAM4-10-7877-s005.xlsx]

## Sheet: Sheet1
Supplementary Table S1. The clinical information of the included patients
TCGA	ID	Overall Survival (years)	Overall Survival Status	Diagnosis Age	AJCC stage	Pathologic M	Pathologic N	Pathologic T	Subtype	ER	PR	Her2	Cancer status	GSE20685	ID	Overall Survival (years)	Overall Survival Status	Diagnosis Age	Pathologic T	Pathologic N	Pathologic M	METABRIC	ID	Overall Survival (years)	Overall Survival Status
	TCGA-3C-AALI	10.9725	LIVING	50	STAGE II	M0	N1	T2	BRCA_Her2	Positive	Positive	Positive	Tumor Free		GSM519138	5.2	DECEASED	25	4	3	1		MB-0000	11.7083	LIVING
	TCGA-3C-AALJ	4.03831	LIVING	62	STAGE II	M0	N1	T2	BRCA_LumB	Positive	Positive	Indeterminate	Tumor Free		GSM519386	10.4	LIVING	41	4	3	1		MB-0002	7.05278	LIVING
	TCGA-3C-AALK	3.96708	LIVING	52	STAGE I	M0	N0	T1	BRCA_LumA	Positive	Positive	Positive	Tumor Free		GSM519253	2.4	DECEASED	62	3	2	1		MB-0005	13.6417	DECEASED
	TCGA-4H-AAAK	0.953414	LIVING	50	STAGE III	M0	N2	T2	BRCA_LumA	Positive	Positive	Equivocal	Tumor Free		GSM519293	1.3	DECEASED	42	3	3	1		MB-0006	13.7444	LIVING
	TCGA-5L-AAT0	4.04653	LIVING	42	STAGE II	M0	N0	T2	BRCA_LumA	Positive	Positive	Negative	Tumor Free		GSM519425	3.5	DECEASED	39	3	3	1		MB-0008	3.44722	DECEASED
	TCGA-5T-A9QA	0.830128	LIVING	52	STAGE II	MX	NX	T2	BRCA_LumB	Positive	Negative	Equivocal	NA		GSM519238	11.4	DECEASED	43	4	2	1		MB-0010	0.65	DECEASED
	TCGA-A1-A0SB	0.709581	LIVING	70	STAGE I	M0	N0	T1	BRCA_Normal	Positive	Negative	Negative	Tumor Free		GSM519259	11.4	DECEASED	43	4	2	1		MB-0014	13.6944	LIVING
	TCGA-A1-A0SD	1.19725	LIVING	59	STAGE II	M0	N0	T2	BRCA_LumA	Positive	Positive	Negative	NA		GSM519237	1.2	DECEASED	39	3	2	1		MB-0022	8.29444	DECEASED
	TCGA-A1-A0SE	3.61914	LIVING	56	STAGE I	M0	N0	T1	BRCA_LumA	Positive	Positive	Negative	Tumor Free		GSM519347	10.1	DECEASED	60	1	3	0		MB-0028	3.04722	DECEASED
	TCGA-A1-A0SF	4.00818	LIVING	54	STAGE II	M0	N0	T2	BRCA_LumA	Positive	Positive	Negative	Tumor Free		GSM519403	0.4	DECEASED	39	1	0	0		MB-0035	3.02222	DECEASED
	TCGA-A1-A0SG	1.18903	LIVING	61	STAGE II	M0	N1	T2	BRCA_LumA	Positive	Positive	Negative	NA		GSM519223	1.4	DECEASED	62	2	2	0		MB-0036	11.0028	DECEASED
	TCGA-A1-A0SH	3.93694	LIVING	39	STAGE II	M0	N0	T2	BRCA_LumA	Negative	Positive	Equivocal	Tumor Free		GSM519154	0.8	DECEASED	58	2	2	0		MB-0039	13.6278	LIVING
	TCGA-A1-A0SI	1.73971	LIVING	52	STAGE II	M0	N1	T2	BRCA_LumB	Positive	Positive	Negative	Tumor Free		GSM519144	1.2	DECEASED	42	2	3	0		MB-0045	13.7417	LIVING
	TCGA-A1-A0SJ	1.13971	LIVING	39	STAGE III	M0	N1	T3	BRCA_LumA	Positive	Positive	Equivocal	Tumor Free		GSM519210	0.8	DECEASED	53	1	0	0		MB-0046	1.17778	DECEASED
	TCGA-A1-A0SK	2.64929	DECEASED	54	STAGE II	M0	N0	T2	BRCA_Basal	Negative	Negative	Negative	NA		GSM519266	1	DECEASED	58	4	3	0		MB-0048	8.65278	LIVING
	TCGA-A1-A0SN	3.27668	LIVING	50	STAGE II	MX	N1	T1	BRCA_LumB	Positive	Positive	Positive	Tumor Free		GSM519400	3.3	DECEASED	43	2	2	0		MB-0050	6.27778	LIVING
	TCGA-A1-A0SO	2.33422	LIVING	67	STAGE II	M0	N1	T2	BRCA_Basal	Negative	Negative	Equivocal	Tumor Free		GSM519190	0.9	DECEASED	60	4	2	0		MB-0053	13.4222	LIVING
	TCGA-A1-A0SP	1.59998	LIVING	40	STAGE II	M0	N0	T2	BRCA_Basal	Negative	Negative	Negative	Tumor Free		GSM519217	1.3	DECEASED	51	2	3	0		MB-0054	13.3583	LIVING
	TCGA-A1-A0SQ	1.51779	LIVING	45	STAGE II	MX	N1	T2	BRCA_LumA	Positive	Positive	Negative	Tumor Free		GSM519322	3.4	DECEASED	46	3	1	0		MB-0056	5.23889	LIVING
	TCGA-A2-A04N	11.9286	LIVING	66	STAGE I	M0	N0	T1	BRCA_LumA	Positive	Positive	NA	Tumor Free		GSM519305	1.8	DECEASED	41	2	3	0		MB-0060	11.7389	LIVING
	TCGA-A2-A04P	1.50135	DECEASED	36	STAGE III	M0	N3	T2	BRCA_Basal	Negative	Negative	NA	With Tumor		GSM519309	1.6	DECEASED	31	2	2	0		MB-0062	12.8306	LIVING
	TCGA-A2-A04Q	6.53417	LIVING	48	STAGE I	M0	N0	T1	BRCA_Basal	Negative	Negative	Equivocal	Tumor Free		GSM519298	1.2	DECEASED	48	2	2	0		MB-0064	9.07778	LIVING
	TCGA-A2-A04R	10.1615	LIVING	36	STAGE I	M0	N0	T1	BRCA_LumB	Positive	Positive	Equivocal	Tumor Free		GSM519166	2.3	DECEASED	53	3	3	0		MB-0066	13.1194	LIVING
	TCGA-A2-A04T	6.15336	LIVING	62	STAGE II	M0	N0	T2	BRCA_Basal	Negative	Negative	Equivocal	Tumor Free		GSM519280	2.2	DECEASED	56	3	3	0		MB-0068	8.59444	LIVING
	TCGA-A2-A04U	7.27115	LIVING	47	STAGE II	M0	N0	T2	BRCA_Basal	Negative	Negative	Negative	Tumor Free		GSM519359	1.3	DECEASED	84	4	1	0		MB-0079	2.375	DECEASED
	TCGA-A2-A04V	5.26022	DECEASED	39	STAGE II	M0	N0	T2	BRCA_LumA	Positive	Positive	Equivocal	With Tumor		GSM519141	1.9	DECEASED	62	3	1	0		MB-0081	5.79167	LIVING
	TCGA-A2-A04W	8.49854	LIVING	50	STAGE II	M0	N1	T2	BRCA_Her2	Negative	Negative	Positive	Tumor Free		GSM519304	2.1	DECEASED	49	2	1	0		MB-0083	7.17222	DECEASED
	TCGA-A2-A04X	4.61913	LIVING	34	STAGE II	M0	N0	T2	BRCA_Her2	Positive	Positive	Positive	Tumor Free		GSM519430	1.5	LIVING	72	1	2	0		MB-0093	12.7667	LIVING
	TCGA-A2-A04Y	3.01093	LIVING	53	STAGE II	M0	N1	T2	BRCA_LumB	Positive	Positive	Negative	Tumor Free		GSM519417	2.4	DECEASED	62	3	1	0		MB-0095	4.14722	DECEASED
	TCGA-A2-A0CK	11.3944	LIVING	60	STAGE III	M0	N2	T3	BRCA_LumA	Positive	Positive	Negative	Tumor Free		GSM519172	1.8	DECEASED	55	2	1	0		MB-0097	8.225	LIVING
	TCGA-A2-A0CL	8.26018	LIVING	37	STAGE III	M0	N2	T3	BRCA_Normal	Positive	Positive	Negative	Tumor Free		GSM519204	2.9	DECEASED	44	2	3	0		MB-0100	0.672222	DECEASED
	TCGA-A2-A0CM	2.06573	DECEASED	40	STAGE II	M0	N0	T2	BRCA_Basal	Negative	Negative	Negative	With Tumor		GSM519324	4.7	DECEASED	38	2	0	0		MB-0101	12.3361	LIVING
	TCGA-A2-A0CP	7.70676	LIVING	60	STAGE I	M0	N0	T1	BRCA_LumA	Positive	Positive	NA	Tumor Free		GSM519133	1.8	DECEASED	41	2	3	0		MB-0102	11.7306	DECEASED
	TCGA-A2-A0CQ	7.38348	LIVING	62	STAGE I	M0	N0	T1	BRCA_LumA	Positive	Positive	Equivocal	Tumor Free		GSM519289	1.6	DECEASED	64	3	1	0		MB-0106	7.11111	LIVING
	TCGA-A2-A0CR	8.99442	LIVING	54	STAGE II	M0	N0	T3	BRCA_LumA	Positive	Positive	Negative	Tumor Free		GSM519135	3.5	DECEASED	63	2	2	0		MB-0107	13.1694	LIVING
	TCGA-A2-A0CS	6.43281	DECEASED	73	STAGE IV	M1	N3	T4	BRCA_LumA	Positive	Positive	Equivocal	Tumor Free		GSM519236	2	DECEASED	43	2	2	0		MB-0108	3.55833	DECEASED
	TCGA-A2-A0CT	6.27116	LIVING	71	STAGE II	M0	N0	T2	BRCA_LumA	Positive	Negative	Equivocal	Tumor Free		GSM519257	4.6	DECEASED	27	1	1	0		MB-0109	9.36667	DECEASED
	TCGA-A2-A0CU	0.432872	DECEASED	73	STAGE II	M0	N0	T2	BRCA_LumA	Positive	Positive	Equivocal	Tumor Free		GSM519368	3.4	DECEASED	49	1	0	0		MB-0111	10.5917	LIVING
	TCGA-A2-A0CV	8.24922	LIVING	41	STAGE II	M0	N1	T2	BRCA_LumA	Positive	Positive	Negative	Tumor Free		GSM519349	1.9	DECEASED	35	2	2	0		MB-0112	3.26389	DECEASED
	TCGA-A2-A0CW	8.99442	LIVING	67	STAGE II	M0	N1	T2	BRCA_LumB	Positive	Positive	Equivocal	Tumor Free		GSM519263	2.9	DECEASED	46	2	1	0		MB-0113	3.59722	LIVING
	TCGA-A2-A0CX	4.73419	LIVING	52	STAGE II	M0	N0	T2	BRCA_Her2	Positive	Negative	Positive	Tumor Free		GSM519419	2.9	DECEASED	28	3	3	0		MB-0114	1.11667	LIVING
	TCGA-A2-A0D0	5.6109	LIVING	60	STAGE II	M0	N0	T2	BRCA_Basal	Negative	Negative	Negative	Tumor Free		GSM519235	2.5	DECEASED	40	2	2	0		MB-0115	5.56111	DECEASED
	TCGA-A2-A0D1	2.87942	LIVING	76	STAGE II	M0	N0	T2	BRCA_Her2	Negative	Negative	Positive	Tumor Free		GSM519434	4	DECEASED	46	2	2	0		MB-0116	10.1889	LIVING
	TCGA-A2-A0D2	2.81367	LIVING	45	STAGE II	M0	N0	T2	BRCA_Basal	Negative	Negative	Negative	Tumor Free		GSM519193	4	DECEASED	46	1	1	0		MB-0117	0.2	LIVING
	TCGA-A2-A0D3	5.13145	LIVING	42	STAGE I	M0	N0	T1	BRCA_LumA	Positive	Positive	Negative	Tumor Free		GSM519196	2.3	DECEASED	42	3	2	0		MB-0119	7.98889	DECEASED
	TCGA-A2-A0D4	2.10135	LIVING	37	STAGE II	M0	N1	T2	BRCA_LumB	Positive	Positive	Negative	Tumor Free		GSM519202	4.7	DECEASED	40	3	3	0		MB-0120	2.42222	DECEASED
	TCGA-A2-A0EM	8.47662	LIVING	73	STAGE I	M0	N0	T1	BRCA_LumA	Positive	Positive	NA	Tumor Free		GSM519292	12.5	LIVING	38	1	0	0		MB-0121	12.6833	LIVING
	TCGA-A2-A0EN	11.1999	LIVING	70	STAGE II	M0	N0	T2	BRCA_LumA	Positive	Positive	Equivocal	Tumor Free		GSM519306	5.8	DECEASED	52	1	1	0		MB-0122	11.575	LIVING
	TCGA-A2-A0EO	6.69034	LIVING	54	STAGE I	M0	N0	T1	BRCA_LumA	Positive	Positive	Negative	Tumor Free		GSM519342	5.5	DECEASED	36	1	0	0		MB-0123	9.51944	DECEASED
	TCGA-A2-A0EP	9.87112	LIVING	56	STAGE I	M0	N0	T1	BRCA_LumA	Positive	Negative	Negative	Tumor Free		GSM519337	2.7	DECEASED	81	2	2	0		MB-0124	9.85	LIVING
	TCGA-A2-A0EQ	6.6465	LIVING	64	STAGE II	M0	N0	T2	BRCA_Her2	Negative	Negative	Positive	Tumor Free		GSM519149	4	DECEASED	35	2	0	0		MB-0125	0.105556	LIVING
	TCGA-A2-A0ER	6.19993	LIVING	63	STAGE I	M0	N1	T1	BRCA_LumA	Positive	Positive	Equivocal	Tumor Free		GSM519229	9.2	DECEASED	50	2	1	0		MB-0126	10.6361	LIVING
	TCGA-A2-A0ES	5.99993	LIVING	52	STAGE II	M0	N0	T2	BRCA_LumA	Positive	Positive	Negative	Tumor Free		GSM519367	3.7	DECEASED	38	2	1	0		MB-0127	11.0056	LIVING
	TCGA-A2-A0ET	2.92052	LIVING	58	STAGE III	M0	N2	T2	BRCA_LumA	Positive	Positive	Equivocal	Tumor Free		GSM519382	3.1	DECEASED	48	2	2	0		MB-0128	11.4833	LIVING
	TCGA-A2-A0EU	2.8575	LIVING	79	STAGE I	M0	N0	T1	BRCA_LumA	Positive	Positive	Negative	Tumor Free		GSM519269	5.5	DECEASED	42	2	2	0		MB-0129	3.21389	DECEASED
	TCGA-A2-A0EV	2.65203	LIVING	80	STAGE I	M0	N0	T1	BRCA_LumA	Positive	Positive	Negative	Tumor Free		GSM519200	4.3	DECEASED	52	2	2	0		MB-0130	12.7972	LIVING
	TCGA-A2-A0EW	5.16159	DECEASED	53	STAGE III	M0	N3	T1	BRCA_LumA	Positive	Positive	Negative	Tumor Free		GSM519153	3.7	DECEASED	29	2	1	0		MB-0131	5.55278	DECEASED
	TCGA-A2-A0EX	2.06025	LIVING	46	STAGE II	M0	N0	T3	BRCA_LumA	Positive	Positive	Negative	Tumor Free		GSM519327	6.2	DECEASED	46	2	0	0		MB-0133	12.5833	LIVING
	TCGA-A2-A0EY	5.27391	LIVING	62	STAGE II	M0	N1	T2	BRCA_LumB	Positive	Negative	Positive	Tumor Free		GSM519310	3.1	DECEASED	34	1	3	0		MB-0134	1.07778	DECEASED
	TCGA-A2-A0ST	8.26566	LIVING	62	STAGE II	M0	N1	T1	BRCA_Basal	Negative	Negative	NA	NA		GSM519333	7.5	DECEASED	47	2	0	0		MB-0135	9.71944	LIVING
	TCGA-A2-A0SU	4.55337	LIVING	66	STAGE II	M0	N0	T2	BRCA_LumA	Positive	Positive	Negative	Tumor Free		GSM519239	4.6	DECEASED	38	2	1	0		MB-0136	7.35	LIVING
	TCGA-A2-A0SV	2.26025	DECEASED	63	STAGE IV	M1	N2	T2	BRCA_LumB	Positive	Positive	Equivocal	With Tumor		GSM519370	5	DECEASED	34	1	0	0		MB-0138	12.5472	LIVING
	TCGA-A2-A0SW	3.73969	DECEASED	82	STAGE IV	M1	N2	T2	BRCA_LumB	Positive	Negative	NA	With Tumor		GSM519203	9	DECEASED	39	1	0	0		MB-0139	9.1	LIVING
	TCGA-A2-A0SX	4.20269	LIVING	48	STAGE I	M0	N0	T1	BRCA_Basal	Negative	Negative	Negative	With Tumor		GSM519222	5	DECEASED	36	2	1	0		MB-0140	12.3278	LIVING
	TCGA-A2-A0SY	3.69037	LIVING	62	STAGE III	M0	N1	T3	BRCA_LumA	Positive	Positive	NA	Tumor Free		GSM519427	8.5	LIVING	55	2	2	0		MB-0142	1.03333	LIVING
	TCGA-A2-A0T0	1.46026	LIVING	59	STAGE II	M0	N1	T2	BRCA_Basal	Negative	Negative	Negative	Tumor Free		GSM519213	4.9	DECEASED	38	2	1	0		MB-0143	4.52778	DECEASED
	TCGA-A2-A0T1	1.42738	LIVING	55	STAGE III	M0	N3	T3	BRCA_Her2	Negative	Negative	Positive	Tumor Free		GSM519441	3.8	LIVING	57	2	0	0		MB-0144	12.6722	DECEASED
	TCGA-A2-A0T2	0.698622	DECEASED	66	STAGE IV	M1	N3	T3	BRCA_Basal	Negative	Negative	Negative	With Tumor		GSM519442	3.8	LIVING	52	2	1	0		MB-0145	12.3056	LIVING
	TCGA-A2-A0T3	4.15338	LIVING	37	STAGE I	M0	N1	T1	BRCA_LumB	Positive	Positive	Equivocal	Tumor Free		GSM519357	5.3	DECEASED	41	4	2	0		MB-0146	10.1806	DECEASED
	TCGA-A2-A0T4	1.70957	LIVING	62	STAGE II	M0	N0	T2	BRCA_LumA	Positive	Positive	Equivocal	Tumor Free		GSM519245	7	DECEASED	46	2	0	0		MB-0147	4.31389	DECEASED
	TCGA-A2-A0T5	1.45478	LIVING	39	STAGE II	M0	N0	T2	BRCA_LumA	Positive	Positive	Negative	Tumor Free		GSM519225	5.7	DECEASED	61	2	2	0		MB-0148	0.147222	LIVING
	TCGA-A2-A0T6	1.57533	LIVING	50	STAGE II	M0	N0	T3	BRCA_LumA	Positive	Positive	Negative	Tumor Free		GSM519146	6.9	LIVING	39	2	1	0		MB-0149	4.30833	DECEASED
	TCGA-A2-A0T7	1.72875	LIVING	51	STAGE II	M0	N0	T2	BRCA_LumA	Positive	Positive	Negative	Tumor Free		GSM519440	4.1	LIVING	44	1	1	0		MB-0150	9.26667	LIVING
	TCGA-A2-A0YC	2.7123	LIVING	59	STAGE II	M0	N1	T2	BRCA_LumA	Positive	Positive	NA	Tumor Free		GSM519371	7.5	DECEASED	38	1	2	0		MB-0151	4.10278	DECEASED
	TCGA-A2-A0YD	2.10683	LIVING	63	STAGE II	M0	N0	T3	BRCA_LumA	Positive	Positive	NA	Tumor Free		GSM519439	4.7	LIVING	53	3	3	0		MB-0152	5.25278	LIVING
	TCGA-A2-A0YE	1.51779	LIVING	48	STAGE II	M0	N1	T2	BRCA_Basal	Negative	Negative	Negative	Tumor Free		GSM519352	8.1	DECEASED	46	2	3	0		MB-0154	9.56389	LIVING
	TCGA-A2-A0YF	4.20543	LIVING	67	STAGE I	M0	N0	T1	BRCA_LumA	Positive	Negative	Negative	Tumor Free		GSM519279	7.5	DECEASED	48	4	2	0		MB-0155	4.98333	LIVING
	TCGA-A2-A0YG	1.82464	LIVING	63	STAGE III	M0	N3	T2	BRCA_LumB	Positive	Positive	Positive	Tumor Free		GSM519212	6.3	DECEASED	40	2	2	0		MB-0157	9.56389	LIVING
	TCGA-A2-A0YH	1.80546	LIVING	53	STAGE III	M0	N2	T2	BRCA_LumB	Positive	Positive	Negative	Tumor Free		GSM519438	4.9	LIVING	49	2	0	0		MB-0162	4.64722	LIVING
	TCGA-A2-A0YI	4.12324	LIVING	62	STAGE I	M0	N0	T1	BRCA_LumA	Positive	Positive	Negative	Tumor Free		GSM519179	4.9	LIVING	49	2	0	0		MB-0163	8.175	DECEASED
	TCGA-A2-A0YJ	1.55067	LIVING	39	STAGE III	M0	N2	T3	BRCA_Basal	Positive	Negative	Negative	Tumor Free		GSM519184	5	LIVING	62	1	0	0		MB-0164	0.902778	LIVING
	TCGA-A2-A0YK	1.61094	LIVING	61	STAGE II	M0	N0	T2	BRCA_Normal	Positive	Negative	Negative	Tumor Free		GSM519436	5	LIVING	56	1	0	0		MB-0165	3.96944	DECEASED
	TCGA-A2-A0YL	4.03831	LIVING	48	STAGE III	M0	N2	T3	BRCA_LumA	Positive	Positive	Negative	Tumor Free		GSM519265	5.7	DECEASED	51	3	2	0		MB-0166	8.7	LIVING
	TCGA-A2-A0YM	2.64381	LIVING	67	STAGE II	M0	N0	T2	BRCA_Basal	Negative	Negative	NA	Tumor Free		GSM519180	5.1	LIVING	34	2	1	0		MB-0167	3.59167	DECEASED
	TCGA-A2-A0YT	1.9808	DECEASED	56	STAGE III	M0	N2	T4	BRCA_LumB	Positive	Negative	NA	Tumor Free		GSM519160	5.1	LIVING	38	1	3	0		MB-0168	10.2306	LIVING
	TCGA-A2-A1FV	1.95614	LIVING	74	STAGE II	M0	N0	T3	BRCA_LumA	Positive	Positive	Negative	Tumor Free		GSM519396	6.6	DECEASED	41	1	1	0		MB-0170	7.78056	DECEASED
	TCGA-A2-A1FW	1.44656	LIVING	62	STAGE III	M0	N2	T3	BRCA_LumB	Positive	Negative	Negative	Tumor Free		GSM519136	7	LIVING	43	2	0	0		MB-0171	0.452778	LIVING
	TCGA-A2-A1FX	5.06022	LIVING	61	STAGE III	M0	N2	T3	BRCA_LumB	Positive	Positive	NA	Tumor Free		GSM519178	5.2	LIVING	45	1	0	0		MB-0172	11.5083	LIVING
	TCGA-A2-A1FZ	1.87121	LIVING	63	STAGE II	M0	N0	T2	BRCA_LumA	Positive	Positive	Negative	Tumor Free		GSM519248	5.9	DECEASED	39	2	3	0		MB-0173	0.313889	LIVING
	TCGA-A2-A1G0	1.68765	LIVING	49	STAGE II	M0	N1	T2	BRCA_LumA	Positive	Positive	Equivocal	NA		GSM519175	5.3	LIVING	61	2	3	0		MB-0174	6.56389	LIVING
	TCGA-A2-A1G1	1.59998	LIVING	85	STAGE II	M0	N1	T2	BRCA_Basal	Negative	Negative	Equivocal	Tumor Free		GSM519437	5.3	LIVING	50	2	1	0		MB-0175	6.03056	LIVING
	TCGA-A2-A1G4	1.63012	LIVING	71	STAGE III	M0	N1	T3	BRCA_LumB	Positive	Positive	Negative	Tumor Free		GSM519163	5.4	LIVING	52	2	0	0		MB-0176	9.45278	LIVING
	TCGA-A2-A1G6	1.37259	LIVING	50	STAGE III	M0	N2	T2	BRCA_Normal	Negative	Negative	Negative	Tumor Free		GSM519143	5.4	LIVING	66	2	1	0		MB-0177	3.8	DECEASED
	TCGA-A2-A259	4.37255	LIVING	70	STAGE I	M0	N0	T1	BRCA_LumA	Positive	Positive	Negative	Tumor Free		GSM519126	5.4	DECEASED	48	2	1	0		MB-0178	8.70556	DECEASED
	TCGA-A2-A25A	8.97524	LIVING	44	STAGE II	M0	N0	T2	BRCA_Normal	Positive	Positive	Equivocal	Tumor Free		GSM519330	10.2	LIVING	40	2	1	0		MB-0179	1.49444	DECEASED
	TCGA-A2-A25B	3.53695	LIVING	39	STAGE II	M0	N1	T2	BRCA_LumB	Positive	Positive	Equivocal	Tumor Free		GSM519398	7	DECEASED	46	2	2	0		MB-0180	5.19444	LIVING
	TCGA-A2-A25C	1.43286	LIVING	50	STAGE II	M0	N1	T2	BRCA_LumB	Positive	Positive	Negative	Tumor Free		GSM519176	5.7	LIVING	61	2	0	0		MB-0181	7.16389	LIVING
	TCGA-A2-A25E	8.77799	LIVING	34	STAGE III	M0	N2	T2	BRCA_LumB	Positive	Positive	Equivocal	Tumor Free		GSM519145	5.8	DECEASED	44	1	0	0		MB-0184	9.08611	LIVING
	TCGA-A2-A25F	0.882182	LIVING	66	STAGE II	M0	N0	T2	BRCA_Basal	Negative	Positive	Negative	Tumor Free		GSM519429	6.4	LIVING	41	3	3	0		MB-0188	2.60833	DECEASED
	TCGA-A2-A3KD	3.30407	LIVING	47	STAGE III	M0	N1	T3	BRCA_LumA	Positive	Positive	Negative	Tumor Free		GSM519156	5.8	LIVING	67	2	0	0		MB-0189	0.755556	DECEASED
	TCGA-A2-A3XT	7.58896	LIVING	45	STAGE II	M0	N1	T2	BRCA_Basal	Negative	Negative	Negative	Tumor Free		GSM519435	5.8	LIVING	38	2	1	0		MB-0191	1.275	DECEASED
	TCGA-A2-A3XU	2.4986	DECEASED	35	STAGE II	M0	N1	T2	BRCA_Basal	Negative	Negative	NA	With Tumor		GSM519162	5.9	LIVING	49	3	0	0		MB-0192	12.0528	LIVING
	TCGA-A2-A3XV	2.72874	LIVING	46	STAGE II	M0	N0	T2	BRCA_Her2	Positive	Negative	Equivocal	Tumor Free		GSM519164	5.9	LIVING	66	1	0	0		MB-0193	1.58333	LIVING
	TCGA-A2-A3XW	4.69036	LIVING	42	STAGE II	M0	N1	T2	BRCA_Normal	Positive	Negative	Negative	Tumor Free		GSM519224	6.5	DECEASED	43	1	0	0		MB-0194	7.63333	LIVING
	TCGA-A2-A3XX	3.94242	DECEASED	49	STAGE II	M0	N0	T2	BRCA_Basal	Negative	Negative	Negative	Tumor Free		GSM519169	6	LIVING	67	1c	0	0		MB-0195	12.1667	LIVING
	TCGA-A2-A3XZ	4.19721	LIVING	46	STAGE I	M0	N0	T1	BRCA_Her2	Negative	Negative	Positive	Tumor Free		GSM519151	6	LIVING	47	1c	0	0		MB-0197	5.89444	LIVING
	TCGA-A2-A3Y0	4.23557	LIVING	57	STAGE II	M0	N1	T2	BRCA_Basal	Positive	Negative	Negative	Tumor Free		GSM519157	6	LIVING	43	1	0	0		MB-0198	12.0639	LIVING
	TCGA-A2-A4S1	2.24655	LIVING	66	STAGE II	M0	N0	T2	BRCA_Basal	Positive	Negative	Negative	Tumor Free		GSM519318	6	LIVING	75	2	3	0		MB-0199	12.0333	LIVING
	TCGA-A2-A4S2	1.76162	LIVING	62	STAGE III	M0	N2	T3	BRCA_LumA	Positive	Positive	Negative	Tumor Free		GSM519152	6	LIVING	31	2	0	0		MB-0200	10.9056	DECEASED
	TCGA-A2-A4S3	1.82464	LIVING	59	STAGE II	M0	N1	T2	BRCA_LumB	Positive	Positive	Negative	Tumor Free		GSM519181	6.1	LIVING	61	2	1	0		MB-0201	10.475	LIVING
	TCGA-A7-A0CD	3.19175	LIVING	66	STAGE I	M0	N0	T1	BRCA_LumA	Positive	Positive	Equivocal	Tumor Free		GSM519303	7.1	DECEASED	57	1	0	0		MB-0202	10.6972	LIVING
	TCGA-A7-A0CE	2.94243	LIVING	57	STAGE II	M0	N0	T2	BRCA_Basal	Negative	Negative	Equivocal	Tumor Free		GSM519185	6.1	LIVING	47	1	0	0		MB-0203	4.89722	DECEASED
	TCGA-A7-A0CG	2.8575	LIVING	78	STAGE II	M0	N0	T2	BRCA_LumA	Positive	Negative	Negative	Tumor Free		GSM519134	6.1	LIVING	39	1	1	0		MB-0204	2.025	DECEASED
	TCGA-A7-A0CH	2.95613	LIVING	79	STAGE II	M0	N0	T2	BRCA_LumA	NA	NA	NA	Tumor Free		GSM519120	6.3	LIVING	47	2	1	0		MB-0205	12.0389	LIVING
	TCGA-A7-A0CJ	2.55066	LIVING	57	STAGE II	M0	N0	T2	BRCA_LumB	Positive	Positive	Negative	Tumor Free		GSM519158	6.3	LIVING	46	1	0	0		MB-0206	11.7639	LIVING
	TCGA-A7-A0D9	3.12051	LIVING	37	STAGE II	M0	N0	T2	BRCA_LumA	Positive	Negative	Negative	Tumor Free		GSM519189	6.4	LIVING	48	2	0	0		MB-0207	14.4694	LIVING
	TCGA-A7-A0DA	2.97257	LIVING	62	STAGE II	M0	N0	T2	BRCA_Basal	Negative	Negative	Negative	Tumor Free		GSM519161	6.4	LIVING	48	2	1	0		MB-0209	6.86389	LIVING
	TCGA-A7-A0DB	2.75887	LIVING	56	STAGE II	M0	N0	T2	BRCA_LumA	Positive	Positive	Negative	Tumor Free		GSM519130	6.4	LIVING	43	2	0	0		MB-0211	3.73333	DECEASED
	TCGA-A7-A13D	2.64381	LIVING	46	STAGE II	M0	N0	T2	BRCA_Basal	Negative	Positive	Equivocal	Tumor Free		GSM519165	6.4	LIVING	49	2	1	0		MB-0214	12.2417	LIVING
	TCGA-A7-A13E	1.68217	DECEASED	62	STAGE II	MX	N1	T2	BRCA_Basal	Positive	Negative	Equivocal	Tumor Free		GSM519159	6.4	LIVING	33	1	1	0		MB-0215	10.1833	LIVING
	TCGA-A7-A13F	2.09587	LIVING	44	STAGE III	M0	N1	T3	BRCA_LumB	Positive	Positive	Equivocal	Tumor Free		GSM519191	6.4	LIVING	59	1	0	0		MB-0218	10.9222	LIVING
	TCGA-A7-A26E	2.61367	LIVING	71	STAGE III	MX	N1	T3	BRCA_LumA	Positive	Positive	Negative	Tumor Free		GSM519168	6.5	LIVING	40	3	3	0		MB-0220	3.31944	DECEASED
	TCGA-A7-A26G	1.97806	LIVING	50	STAGE II	M0	N0	T2	BRCA_Basal	Negative	Negative	Negative	NA		GSM519433	6.5	LIVING	57	2	0	0		MB-0221	1.68333	DECEASED
	TCGA-A7-A26H	1.98354	LIVING	72	STAGE II	M0	N1	T1	BRCA_LumA	Positive	Negative	Equivocal	NA		GSM519147	6.5	LIVING	52	2	1	0		MB-0222	17.725	LIVING
	TCGA-A7-A26J	1.71779	LIVING	49	STAGE II	M0	N0	T2	BRCA_LumA	Positive	Positive	Negative	With Tumor		GSM519183	6.5	LIVING	54	2	0	0		MB-0223	6.77778	DECEASED
	TCGA-A7-A2KD	1.86025	LIVING	53	STAGE III	MX	N2	T2	BRCA_LumB	Positive	Positive	Positive	NA		GSM519192	6.5	LIVING	50	2	0	0		MB-0224	14.7306	LIVING
	TCGA-A7-A3RF	1.1178	LIVING	79	STAGE II	M0	N0	T2	BRCA_LumA	Positive	Positive	Negative	Tumor Free		GSM519170	6.5	LIVING	60	2	1	0		MB-0225	17.6833	LIVING
	TCGA-A7-A425	1.22464	LIVING	70	STAGE III	MX	N3	T3	BRCA_LumA	Positive	Positive	Indeterminate	NA		GSM519187	6.5	LIVING	70	2	1	0		MB-0226	4.80278	LIVING
	TCGA-A7-A4SD	1.20821	LIVING	52	STAGE II	M0	N0	T2	BRCA_Basal	Negative	Negative	Equivocal	Tumor Free		GSM519125	6.5	LIVING	40	2	2	0		MB-0227	9.32222	LIVING
	TCGA-A7-A4SE	1.76436	LIVING	54	STAGE II	M0	N0	T2	BRCA_Basal	Negative	Negative	Negative	Tumor Free		GSM519177	6.6	LIVING	24	2	0	0		MB-0228	0.902778	DECEASED
	TCGA-A7-A56D	1.22738	LIVING	84	STAGE II	M0	N0	T2	BRCA_LumA	Positive	Positive	Negative	Tumor Free		GSM519186	6.6	LIVING	43	1	0	0		MB-0229	5.95833	LIVING
	TCGA-A7-A5ZV	1.00821	LIVING	62	STAGE II	M0	N0	T2	BRCA_Basal	Negative	Negative	Equivocal	Tumor Free		GSM519150	6.7	LIVING	43	1	0	0		MB-0230	16.6944	LIVING
	TCGA-A7-A5ZW	0.893141	LIVING	47	STAGE II	M0	N1	T1	BRCA_LumA	Positive	Positive	Negative	Tumor Free		GSM519155	6.7	LIVING	46	1	0	0		MB-0231	1.63333	LIVING
	TCGA-A7-A5ZX	0.920538	LIVING	48	STAGE III	M0	N3	T2	BRCA_LumA	Positive	Positive	Negative	Tumor Free		GSM519432	6.7	LIVING	59	1	0	0		MB-0232	17.3028	LIVING
	TCGA-A7-A6VV	0.857525	LIVING	51	STAGE II	M0	N0	T2	BRCA_Basal	Negative	Negative	Negative	Tumor Free		GSM519431	6.8	DECEASED	51	3	2	0		MB-0233	6.03611	DECEASED
	TCGA-A7-A6VW	0.780813	LIVING	48	STAGE II	M0	N0	T2	BRCA_Basal	Negative	Negative	Negative	Tumor Free		GSM519188	6.8	LIVING	42	4	0	0		MB-0234	7.85278	DECEASED
	TCGA-A7-A6VX	0.868484	LIVING	68	STAGE II	M0	N0	T2	BRCA_LumB	Positive	Positive	Negative	Tumor Free		GSM519173	6.8	LIVING	68	2	2	0		MB-0235	11.8806	DECEASED
	TCGA-A7-A6VY	0.728759	LIVING	48	STAGE II	M0	N1	T2	BRCA_Basal	Negative	Negative	Negative	Tumor Free		GSM519140	6.8	LIVING	45	2	1	0		MB-0236	17.0861	LIVING
	TCGA-A8-A06O	1.08492	LIVING	60	STAGE I	M0	N0	T1	BRCA_LumB	Positive	Positive	Negative	Tumor Free		GSM519246	8.9	DECEASED	50	1	1	0		MB-0238	16.0972	LIVING
	TCGA-A8-A06P	1.08492	LIVING	63	STAGE III	M0	N2	T1	BRCA_LumA	Positive	Positive	Negative	Tumor Free		GSM519174	6.8	LIVING	68	1	0	0		MB-0239	7.13056	DECEASED
	TCGA-A8-A06Q	0.0849306	LIVING	63	STAGE III	M0	N2	T3	BRCA_LumB	Positive	Positive	Negative	Tumor Free		GSM519123	6.8	LIVING	62	1	0	0		MB-0241	6.09444	DECEASED
	TCGA-A8-A06R	1.49861	LIVING	69	STAGE II	M0	N1	T2	BRCA_LumB	Positive	Negative	Positive	Tumor Free		GSM519171	6.9	LIVING	48	3	3	0		MB-0242	16.5917	LIVING
	TCGA-A8-A06T	4.42187	LIVING	75	STAGE III	M0	N1	T3	BRCA_LumA	Positive	Positive	Positive	Tumor Free		GSM519128	6.9	LIVING	51	2	0	0		MB-0243	12.4806	LIVING
	TCGA-A8-A06U	2.41915	DECEASED	80	STAGE II	M0	N1	T2	BRCA_LumA	Positive	Positive	Positive	Tumor Free		GSM519148	6.9	LIVING	63	1	1	0		MB-0244	12.4778	LIVING
	TCGA-A8-A06X	2.58353	DECEASED	77	STAGE II	M0	N0	T3	BRCA_LumB	Positive	Negative	Positive	Tumor Free		GSM519142	6.9	LIVING	43	1	0	0		MB-0245	13.725	LIVING
	TCGA-A8-A06Y	2.1671	LIVING	66	STAGE II	M0	N0	T2	BRCA_LumA	Positive	Positive	Negative	Tumor Free		GSM519131	7	LIVING	38	2	0	0		MB-0247	15.4667	LIVING
	TCGA-A8-A06Z	0.0849306	LIVING	84	STAGE II	M0	N0	T3	BRCA_LumB	Positive	Positive	Negative	NA		GSM519117	7	LIVING	33	2	2	0		MB-0248	5.91667	LIVING
	TCGA-A8-A075	1.41916	LIVING	42	STAGE II	M0	N1	T2	BRCA_LumB	Positive	Positive	Positive	Tumor Free		GSM519167	7	LIVING	41	2	0	0		MB-0249	15.6944	LIVING
	TCGA-A8-A076	4.49858	LIVING	66	STAGE II	M0	N0	T2	BRCA_LumB	Positive	Positive	Positive	Tumor Free		GSM519121	7	LIVING	41	2	2	0		MB-0253	12.6917	LIVING
	TCGA-A8-A079	0.750677	LIVING	69	STAGE III	M0	N3	T4	BRCA_LumB	Positive	Positive	Negative	Tumor Free		GSM519129	7	LIVING	57	2	0	0		MB-0256	16.725	LIVING
	TCGA-A8-A07B	3.58352	LIVING	69	STAGE II	M0	N0	T2	BRCA_LumA	Positive	Positive	Positive	Tumor Free		GSM519328	7	LIVING	72	2	2	0		MB-0257	7.64444	DECEASED
	TCGA-A8-A07F	1.5808	LIVING	65	STAGE II	M0	N1	T2	BRCA_LumA	Positive	Positive	Negative	Tumor Free		GSM519127	7.1	LIVING	33	3	3	0		MB-0258	7.17778	LIVING
	TCGA-A8-A07G	1.5808	LIVING	65	STAGE II	M0	N1	T1	BRCA_LumA	Positive	Positive	Negative	Tumor Free		GSM519139	7.1	LIVING	45	2	2	0		MB-0259	0.988889	DECEASED
	TCGA-A8-A07I	1.16711	LIVING	69	STAGE III	M0	N2	T2	BRCA_Her2	Positive	Negative	Positive	Tumor Free		GSM519124	7.1	LIVING	43	2	1	0		MB-0260	14.1528	DECEASED
	TCGA-A8-A07J	0.999989	LIVING	35	STAGE II	M0	N1	T2	BRCA_LumA	Positive	Positive	Negative	Tumor Free		GSM519281	7.1	LIVING	41	2	0	0		MB-0261	7.51944	DECEASED
	TCGA-A8-A07L	2.6712	LIVING	58	STAGE III	M0	N1	T3	BRCA_LumB	Positive	Positive	Negative	Tumor Free		GSM519119	7.2	LIVING	35	2	1	0		MB-0262	15.1889	DECEASED
	TCGA-A8-A07O	0.832868	LIVING	51	STAGE II	M0	N0	T2	BRCA_Basal	Negative	Negative	Negative	Tumor Free		GSM519373	7.2	LIVING	52	2	3	0		MB-0263	14.6694	DECEASED
	TCGA-A8-A07P	0.915058	LIVING	68	STAGE II	M0	N1	T2	BRCA_LumA	Positive	Positive	Positive	Tumor Free		GSM519137	7.2	LIVING	55	2	0	0		MB-0264	3.59167	DECEASED
	TCGA-A8-A07U	2.08217	LIVING	66	STAGE III	M0	N2	T2	BRCA_Basal	Negative	Positive	Negative	Tumor Free		GSM519122	7.3	LIVING	44	2	3	0		MB-0265	15.7611	LIVING
	TCGA-A8-A07W	0.832868	LIVING	76	STAGE IV	M1	NX	T2	BRCA_LumB	Positive	Positive	Negative	With Tumor		GSM519291	11.7	LIVING	58	1	3	0		MB-0266	7.55556	DECEASED
	TCGA-A8-A07Z	3.75612	LIVING	85	STAGE II	M0	N0	T2	BRCA_LumA	Positive	Positive	Negative	Tumor Free		GSM519118	7.4	LIVING	40	2	1	0		MB-0268	2.375	DECEASED
	TCGA-A8-A082	1.50409	LIVING	58	STAGE II	M0	N1	T2	BRCA_LumB	Positive	Positive	Negative	Tumor Free		GSM519277	7.4	LIVING	33	2	1	0		MB-0269	1.85278	LIVING
	TCGA-A8-A086	1.08492	LIVING	59	STAGE II	M0	N1	T1	BRCA_LumA	Positive	Positive	Negative	Tumor Free		GSM519353	7.5	LIVING	82	4	1	0		MB-0270	28.0861	LIVING
	TCGA-A8-A08A	0.0821909	LIVING	89	STAGE I	M0	N0	T1	BRCA_LumA	Positive	Positive	Negative	Tumor Free		GSM519408	7.7	LIVING	48	2	0	0		MB-0272	10.1667	DECEASED
	TCGA-A8-A08B	3.16709	LIVING	52	STAGE II	M0	N0	T2	BRCA_Her2	Positive	Negative	Positive	Tumor Free		GSM519413	7.8	LIVING	50	2	1	0		MB-0273	15.5444	LIVING
	TCGA-A8-A08G	1.663	LIVING	41	STAGE II	M0	N0	T2	BRCA_LumB	Positive	Positive	Positive	Tumor Free		GSM519351	7.9	LIVING	44	1	0	0		MB-0275	15.5083	LIVING
	TCGA-A8-A08I	0.999989	LIVING	53	STAGE II	M0	N0	T2	BRCA_LumB	Positive	Positive	Negative	Tumor Free		GSM519423	8	LIVING	64	2	1	0		MB-0278	0.486111	DECEASED
	TCGA-A8-A08J	3.08764	DECEASED	52	STAGE IV	M1	N3	T4	BRCA_Her2	Positive	Negative	Negative	With Tumor		GSM519422	8	LIVING	48	2	0	0		MB-0279	16.0222	DECEASED
	TCGA-A8-A08L	0.832868	DECEASED	89	STAGE III	M0	N2	T3	BRCA_Her2	Positive	Negative	Negative	Tumor Free		GSM519132	8	LIVING	48	1	0	0		MB-0280	14.4083	DECEASED
	TCGA-A8-A08O	2.58353	LIVING	45	STAGE IV	M1	N3	T2	BRCA_LumA	Positive	Positive	Negative	With Tumor		GSM519443	8.1	LIVING	34	2	1	0		MB-0282	16.1861	LIVING
	TCGA-A8-A08P	2.58353	LIVING	70	STAGE III	M0	N2	T2	BRCA_LumB	Positive	Positive	Positive	Tumor Free		GSM519420	8.1	LIVING	29	2	0	0		MB-0285	0.280556	LIVING
	TCGA-A8-A08R	0.0821909	LIVING	52	STAGE II	M0	N1	T2	BRCA_Basal	Negative	Negative	Negative	Tumor Free		GSM519428	8.1	LIVING	37	1	1	0		MB-0286	16.05	LIVING
	TCGA-A8-A08T	9.33962	DECEASED	64	STAGE IV	M1	N1	T2	BRCA_LumA	Positive	Positive	Positive	With Tumor		GSM519426	8.1	LIVING	40	1	0	0		MB-0287	7.89444	DECEASED
	TCGA-A8-A08X	3.58352	LIVING	43	STAGE III	M0	N3	T4	BRCA_Her2	Negative	Negative	Positive	Tumor Free		GSM519219	8.1	LIVING	77	1	0	0		MB-0288	5.31667	DECEASED
	TCGA-A8-A08Z	3.33421	LIVING	76	STAGE III	M0	N3	T4	BRCA_LumA	Positive	Positive	Negative	Tumor Free		GSM519402	8.1	LIVING	48	1	0	0		MB-0289	5.96667	DECEASED
	TCGA-A8-A091	2.75065	LIVING	61	STAGE II	M0	N0	T2	BRCA_LumA	Positive	Negative	Negative	Tumor Free		GSM519421	8.1	LIVING	46	1	0	0		MB-0290	16.6278	LIVING
	TCGA-A8-A092	2.58079	LIVING	48	STAGE III	M0	N2	T2	BRCA_LumB	Positive	Positive	Negative	Tumor Free		GSM519410	8.1	LIVING	49	2	0	0		MB-0291	3.26667	DECEASED
	TCGA-A8-A093	1.49587	LIVING	61	STAGE II	M0	N0	T2	BRCA_LumA	Positive	Positive	Negative	Tumor Free		GSM519407	8.2	LIVING	40	1	0	0		MB-0292	4.11944	DECEASED
	TCGA-A8-A095	3.49859	LIVING	45	STAGE I	M0	N0	T1	BRCA_LumB	Positive	Positive	Negative	Tumor Free		GSM519197	13.8	LIVING	51	2	1	0		MB-0293	5.36389	LIVING
	TCGA-A8-A097	0.999989	LIVING	65	STAGE II	M0	N1	T2	BRCA_LumA	Positive	Positive	Positive	Tumor Free		GSM519392	8.3	LIVING	47	2	2	0		MB-0294	6.075	LIVING
	TCGA-A8-A09B	0.999989	LIVING	58	STAGE III	M0	N1	T4	BRCA_LumA	Positive	Positive	Negative	Tumor Free		GSM519416	8.3	LIVING	59	2	3	0		MB-0295	13.7083	LIVING
	TCGA-A8-A09D	4.16982	LIVING	47	STAGE II	M0	N1	T2	BRCA_LumA	Positive	Positive	Negative	Tumor Free		GSM519384	8.3	LIVING	44	1	0	0		MB-0301	10.225	DECEASED
	TCGA-A8-A09I	3.75612	LIVING	84	STAGE II	M0	N0	T2	BRCA_LumB	Positive	Positive	Positive	Tumor Free		GSM519214	8.3	DECEASED	71	1	1	0		MB-0302	7.01667	DECEASED
	TCGA-A8-A09M	2.75613	LIVING	75	STAGE III	M0	N3	T2	BRCA_LumB	Positive	Positive	Negative	Tumor Free		GSM519424	8.4	LIVING	48	2	2	0		MB-0303	5.01111	LIVING
	TCGA-A8-A09N	0.0849306	LIVING	57	STAGE III	M0	N3	T2	BRCA_LumB	Positive	Positive	Positive	Tumor Free		GSM519415	8.4	LIVING	53	1	0	0		MB-0304	9.29444	DECEASED
	TCGA-A8-A09Q	2.08491	LIVING	83	STAGE III	M0	N2	T4	BRCA_LumB	Positive	Positive	Negative	With Tumor		GSM519361	8.4	LIVING	66	2	0	0		MB-0305	5.29167	DECEASED
	TCGA-A8-A09R	0.747937	LIVING	82	STAGE II	M0	N1	T2	BRCA_LumB	Positive	Positive	Negative	Tumor Free		GSM519418	8.5	LIVING	41	2	0	0		MB-0306	3.58056	DECEASED
	TCGA-A8-A09V	1.25204	LIVING	51	STAGE II	M0	N0	T2	BRCA_LumA	Positive	Positive	Negative	Tumor Free		GSM519411	8.6	LIVING	53	2	0	0		MB-0307	14.7778	LIVING
	TCGA-A8-A09W	0.0821909	LIVING	70	STAGE III	M0	N3	T2	BRCA_LumB	Positive	Positive	Negative	NA		GSM519395	8.6	LIVING	47	1	0	0		MB-0308	15.2722	LIVING
	TCGA-A8-A09X	1.16711	DECEASED	62	STAGE III	M0	N3	T2	BRCA_Her2	Negative	Negative	Negative	NA		GSM519414	8.7	LIVING	34	3	2	0		MB-0309	3.52778	DECEASED
	TCGA-A8-A0A1	0.999989	LIVING	84	STAGE II	M0	N0	T2	BRCA_LumA	Positive	Positive	Negative	Tumor Free		GSM519409	8.7	LIVING	46	2	2	0		MB-0310	15.4306	LIVING
	TCGA-A8-A0A2	1.58628	LIVING	66	STAGE II	M0	N0	T2	BRCA_LumA	Positive	Positive	Negative	Tumor Free		GSM519363	8.7	LIVING	55	1	0	0		MB-0311	12.5972	DECEASED
	TCGA-A8-A0A4	1.08492	LIVING	73	STAGE II	M0	N0	T2	BRCA_LumA	Positive	Positive	Negative	Tumor Free		GSM519267	13.1	LIVING	48	2	1	0		MB-0312	14.1333	DECEASED
	TCGA-A8-A0A6	1.75341	LIVING	64	STAGE III	M0	N3	T2	BRCA_LumA	Positive	Positive	Negative	Tumor Free		GSM519375	8.9	LIVING	43	2	1	0		MB-0313	15.3972	LIVING
	TCGA-A8-A0A7	0.0821909	LIVING	57	STAGE II	M0	N1	T2	BRCA_Her2	Negative	Negative	Positive	Tumor Free		GSM519405	8.9	LIVING	42	2	1	0		MB-0314	0.369444	DECEASED
	TCGA-A8-A0A9	2.25203	LIVING	80	STAGE II	M0	N0	T2	BRCA_LumA	Positive	Positive	Negative	Tumor Free		GSM519358	8.9	LIVING	47	2	1	0		MB-0315	15.5167	LIVING
	TCGA-A8-A0AB	1.41916	LIVING	54	STAGE II	M0	N0	T2	BRCA_LumA	Positive	Positive	Positive	Tumor Free		GSM519387	8.9	LIVING	53	2	1	0		MB-0316	15.2417	LIVING
	TCGA-A8-A0AD	3.16983	LIVING	83	STAGE I	M0	N0	T1	BRCA_LumA	Positive	Positive	Negative	Tumor Free		GSM519406	8.9	LIVING	57	1	0	0		MB-0317	12.6389	DECEASED
	TCGA-AC-A23C	1.60272	LIVING	62	STAGE II	MX	N1	T2	BRCA_LumA	Positive	Positive	Positive	NA		GSM519360	9	LIVING	54	2	3	0		MB-0318	14.0583	LIVING
	TCGA-AC-A23E	1.91231	LIVING	50	STAGE II	MX	N1	T2	BRCA_LumA	Positive	Positive	NA	Tumor Free		GSM519401	9	LIVING	47	2	0	0		MB-0319	3.39167	DECEASED
	TCGA-AC-A2B8	1.85477	LIVING	84	STAGE II	M0	N0	T3	BRCA_LumA	Positive	Positive	Negative	NA		GSM519412	9	LIVING	39	1	0	0		MB-0320	5.31111	LIVING
	TCGA-AC-A2BK	6.0876	LIVING	78	STAGE III	MX	N2	T2	BRCA_Basal	Negative	Negative	Negative	Tumor Free		GSM519404	9.1	LIVING	58	3	2	0		MB-0321	14.5528	LIVING
	TCGA-AC-A2BM	8.27936	LIVING	41	STAGE II	MX	N1	T2	BRCA_LumB	Positive	Positive	NA	Tumor Free		GSM519329	9.1	LIVING	33	2	1	0		MB-0322	4.21111	DECEASED
	TCGA-AC-A2FB	3.38078	LIVING	65	STAGE II	MX	N0	T2	BRCA_LumA	Positive	Positive	Positive	Tumor Free		GSM519362	9.1	LIVING	63	2	0	0		MB-0324	12.0806	DECEASED
	TCGA-AC-A2FF	7.55882	LIVING	40	STAGE II	MX	N1	T2	BRCA_LumA	Positive	Positive	NA	Tumor Free		GSM519399	9.1	LIVING	57	1	0	0		MB-0325	14.7944	LIVING
	TCGA-AC-A2FG	5.07666	LIVING	79	STAGE II	MX	N1	T2	BRCA_LumA	Positive	Negative	NA	Tumor Free		GSM519379	9.2	LIVING	41	2	0	0		MB-0328	10.4667	DECEASED
	TCGA-AC-A2FK	7.26019	LIVING	45	STAGE III	M0	N3	T2	BRCA_Normal	Positive	Positive	NA	Tumor Free		GSM519182	9.2	LIVING	45	2	0	0		MB-0336	14.2194	DECEASED
	TCGA-AC-A2FO	6.17801	LIVING	65	STAGE II	MX	N1	T2	BRCA_LumA	Positive	Negative	Negative	Tumor Free		GSM519350	9.2	LIVING	52	2	0	0		MB-0339	2.22778	DECEASED
	TCGA-AC-A3HN	1.35889	LIVING	87	STAGE II	MX	N1	T2	BRCA_LumA	Positive	Positive	Negative	Tumor Free		GSM519380	9.2	LIVING	38	2	0	0		MB-0340	13.7278	LIVING
	TCGA-AC-A3QP	1.84929	LIVING	79	STAGE II	MX	N1	T2	BRCA_LumA	Positive	Positive	Equivocal	Tumor Free		GSM519345	9.2	LIVING	40	1	0	0		MB-0341	14.4917	DECEASED
	TCGA-AC-A3W5	1.38081	LIVING	65	STAGE II	MX	N0	T2	BRCA_Her2	Positive	Positive	NA	Tumor Free		GSM519397	9.3	LIVING	53	1	1	0		MB-0342	10.4444	DECEASED
	TCGA-AC-A3YI	1.93697	LIVING	74	STAGE III	MX	N3	T1	BRCA_Normal	Positive	Positive	Positive	NA		GSM519314	9.4	LIVING	43	2	0	0		MB-0343	7.59444	DECEASED
	TCGA-AC-A3YJ	2.06573	LIVING	66	STAGE II	MX	N0	T2	BRCA_LumA	Positive	Positive	NA	Tumor Free		GSM519378	9.4	LIVING	44	2	0	0		MB-0344	12.7444	LIVING
	TCGA-AC-A4ZE	2.43833	LIVING	63	STAGE II	M0	N0	T3	BRCA_LumA	Positive	Positive	Positive	Tumor Free		GSM519394	9.4	LIVING	48	2	0	0		MB-0345	6.05556	LIVING
	TCGA-AC-A5EH	1.39998	LIVING	76	STAGE II	MX	N1	T2	BRCA_Her2	Positive	Negative	Negative	Tumor Free		GSM519299	9.4	LIVING	43	2	0	0		MB-0346	1.70278	DECEASED
	TCGA-AC-A5XS	1.61094	LIVING	74	STAGE II	MX	N0	T2	BRCA_LumA	Positive	Positive	Negative	Tumor Free		GSM519354	9.4	LIVING	38	1	2	0		MB-0348	10.225	DECEASED
	TCGA-AC-A5XU	1.24656	LIVING	74	STAGE II	MX	N0	T3	BRCA_LumA	Positive	Positive	Negative	Tumor Free		GSM519271	9.4	LIVING	51	1	0	0		MB-0349	12.1694	DECEASED
	TCGA-AC-A62X	1.14245	LIVING	72	STAGE II	MX	N0	T2	BRCA_Basal	Positive	Negative	NA	Tumor Free		GSM519376	9.4	LIVING	62	2	0	0		MB-0350	3.83889	DECEASED
	TCGA-AC-A62Y	1.45204	LIVING	79	STAGE II	MX	N1	T2	BRCA_LumA	Positive	Positive	Negative	Tumor Free		GSM519393	9.4	LIVING	49	2	0	0		MB-0352	4.6	DECEASED
	TCGA-AC-A6IV	1.55615	LIVING	47	STAGE II	MX	N1	T2	BRCA_LumA	Positive	Positive	Equivocal	Tumor Free		GSM519311	9.5	LIVING	30	1	0	0		MB-0353	3.48611	DECEASED
	TCGA-AC-A6IW	1.13149	LIVING	73	STAGE II	MX	N0	T2	BRCA_Basal	Negative	Negative	Negative	Tumor Free		GSM519334	9.5	LIVING	54	1	1	0		MB-0354	0.966667	DECEASED
	TCGA-AC-A6IX	1.02191	LIVING	49	STAGE III	MX	N3	T2	BRCA_LumA	Positive	Positive	NA	Tumor Free		GSM519388	9.5	LIVING	36	1	0	0		MB-0356	17.7917	LIVING
	TCGA-AC-A6NO	0.139724	LIVING	43	STAGE II	MX	N1	T2	BRCA_LumA	Positive	Positive	Negative	Tumor Free		GSM519389	9.5	LIVING	55	1	0	0		MB-0358	2.73889	LIVING
	TCGA-AC-A7VB	0.684924	LIVING	51	STAGE II	MX	N1	T1	BRCA_LumB	Positive	Negative	NA	Tumor Free		GSM519365	9.6	LIVING	45	2	2	0		MB-0359	1.8	LIVING
	TCGA-AC-A7VC	0.0027397	LIVING	56	STAGE II	MX	N0	T3	BRCA_Basal	Negative	Negative	Negative	Tumor Free		GSM519390	9.6	LIVING	52	1	2	0		MB-0360	11.0472	DECEASED
	TCGA-AC-A8OP	1.68217	LIVING	72	STAGE I	MX	N0	T1	BRCA_LumA	Positive	Positive	Indeterminate	Tumor Free		GSM519391	9.6	LIVING	63	1	1	0		MB-0361	1.25556	DECEASED
	TCGA-AC-A8OQ	0.0931497	LIVING	72	STAGE II	MX	N1	T2	BRCA_Basal	Negative	Negative	Indeterminate	Tumor Free		GSM519319	9.7	LIVING	41	2	1	0		MB-0362	3.91944	DECEASED
	TCGA-AC-A8OR	0.109588	LIVING	75	STAGE I	MX	N0	T1	BRCA_LumA	Positive	Positive	Negative	Tumor Free		GSM519297	9.8	LIVING	44	2	3	0		MB-0363	7.49167	DECEASED
	TCGA-AC-A8OS	0.191779	LIVING	71	STAGE II	MX	N0	T2	BRCA_LumA	Positive	Positive	Positive	Tumor Free		GSM519385	9.8	LIVING	37	1	0	0		MB-0364	14.7167	LIVING
	TCGA-AN-A03X	0.027397	LIVING	74	STAGE II	M0	N0	T2	BRCA_LumA	Positive	Positive	Positive	Tumor Free		GSM519226	9.8	LIVING	63	1	0	0		MB-0365	7.26944	DECEASED
	TCGA-AN-A03Y	0.027397	LIVING	66	STAGE II	M0	N0	T2	BRCA_LumB	Positive	Positive	Negative	Tumor Free		GSM519383	9.8	LIVING	39	1	0	0		MB-0366	5.35278	LIVING
	TCGA-AN-A041	0.0191779	LIVING	29	STAGE II	M0	N1	T2	BRCA_LumA	Positive	Negative	Positive	NA		GSM519344	9.9	LIVING	43	2	1	0		MB-0367	11.8694	LIVING
	TCGA-AN-A046	0.027397	LIVING	68	STAGE II	M0	N0	T2	BRCA_LumA	Positive	Positive	Negative	Tumor Free		GSM519381	9.9	LIVING	43	2	1	0		MB-0368	5.15833	DECEASED
	TCGA-AN-A049	0.0520542	LIVING	62	STAGE II	M0	N0	T2	BRCA_LumA	Positive	Positive	Negative	Tumor Free		GSM519262	9.9	LIVING	60	2	0	0		MB-0369	12.0278	LIVING
	TCGA-AN-A04A	0.246573	LIVING	36	STAGE III	M0	N2	T2	BRCA_LumA	Positive	Positive	Negative	Tumor Free		GSM519338	10	LIVING	43	2	1	0		MB-0370	7.79167	DECEASED
	TCGA-AN-A04C	0.147944	LIVING	51	STAGE II	M0	N1	T2	BRCA_Her2	Negative	Negative	Positive	Tumor Free		GSM519301	10	LIVING	30	2	0	0		MB-0371	10.9278	LIVING
	TCGA-AN-A04D	0.142464	LIVING	58	STAGE II	M0	N1	T2	BRCA_Basal	Negative	Negative	Negative	Tumor Free		GSM519290	10	LIVING	56	1	1	0		MB-0372	5.23056	DECEASED
	TCGA-AN-A0AJ	0.830128	LIVING	79	STAGE II	M0	N0	T3	BRCA_LumB	Positive	Positive	Positive	Tumor Free		GSM519343	10	LIVING	55	1	0	0		MB-0373	2.25	DECEASED
	TCGA-AN-A0AK	0.613692	LIVING	76	STAGE II	M0	N0	T2	BRCA_LumB	Positive	Negative	Positive	Tumor Free		GSM519372	10.1	LIVING	41	2	3	0		MB-0374	0.119444	LIVING
	TCGA-AN-A0AL	0.621911	LIVING	41	STAGE III	M0	N0	T4	BRCA_Basal	Negative	Negative	Negative	Tumor Free		GSM519366	10.1	LIVING	56	1	0	0		MB-0375	11.9306	LIVING
	TCGA-AN-A0AM	0.0136985	LIVING	56	STAGE II	M0	N0	T2	BRCA_LumB	Positive	Negative	Negative	Tumor Free		GSM519374	10.1	LIVING	40	1	0	0		MB-0377	11.1972	LIVING
	TCGA-AN-A0AR	0.027397	LIVING	55	STAGE II	M0	N0	T2	BRCA_Basal	Negative	Negative	Negative	Tumor Free		GSM519275	10.2	LIVING	34	3	2	0		MB-0378	8.10833	DECEASED
	TCGA-AN-A0AS	0.027397	LIVING	70	STAGE III	M0	N2	T2	BRCA_LumA	Positive	Negative	Negative	Tumor Free		GSM519377	10.2	LIVING	62	2	2	0		MB-0379	11.3056	LIVING
	TCGA-AN-A0AT	0.027397	LIVING	62	STAGE II	M0	N0	T2	BRCA_Basal	Negative	Negative	Negative	Tumor Free		GSM519282	10.2	LIVING	58	2	1	0		MB-0380	5.77778	DECEASED
	TCGA-AN-A0FD	0.53698	LIVING	71	STAGE II	M0	N0	T2	BRCA_LumA	Positive	Positive	Positive	Tumor Free		GSM519356	10.2	LIVING	45	1	0	0		MB-0381	10.85	LIVING
	TCGA-AN-A0FF	0.471228	LIVING	32	STAGE I	M0	N0	T1	BRCA_LumB	Positive	Positive	Negative	Tumor Free		GSM519294	10.2	LIVING	69	2	0	0		MB-0382	11.3722	LIVING
	TCGA-AN-A0FJ	0.663006	LIVING	59	STAGE IV	M1	N2	T2	BRCA_Basal	Positive	Negative	Positive	Tumor Free		GSM519364	10.3	LIVING	47	2	3	0		MB-0383	7.14444	DECEASED
	TCGA-AN-A0FK	0.583555	LIVING	88	STAGE III	M0	N0	T4	BRCA_LumA	Positive	Positive	Positive	Tumor Free		GSM519283	10.3	LIVING	53	1	0	0		MB-0384	5.09167	DECEASED
	TCGA-AN-A0FL	0.63287	LIVING	62	STAGE II	M0	N0	T2	BRCA_Basal	Negative	Negative	Positive	Tumor Free		GSM519323	10.3	DECEASED	37	2	2	0		MB-0385	3.03611	DECEASED
	TCGA-AN-A0FN	0.597254	LIVING	61	STAGE I	M0	N0	T1	BRCA_LumA	Positive	Positive	Positive	Tumor Free		GSM519369	10.4	LIVING	53	2	2	0		MB-0386	11.5111	LIVING
	TCGA-AN-A0FS	0.575336	LIVING	55	STAGE I	M0	N0	T1	BRCA_LumA	Positive	Negative	Positive	Tumor Free		GSM519315	10.4	LIVING	43	1	1	0		MB-0388	8.13056	LIVING
	TCGA-AN-A0FT	0.586295	LIVING	63	STAGE II	M0	N1	T2	BRCA_LumA	Positive	Positive	Positive	Tumor Free		GSM519295	10.4	LIVING	79	2	1	0		MB-0389	8.08056	LIVING
	TCGA-AN-A0FV	0.027397	LIVING	58	STAGE II	M0	N0	T2	BRCA_Her2	Negative	Negative	Positive	Tumor Free		GSM519348	10.5	LIVING	47	1	0	0		MB-0391	11.8722	LIVING
	TCGA-AN-A0FW	0.0301367	LIVING	67	STAGE III	M0	N2	T2	BRCA_LumA	Positive	Indeterminate	Negative	Tumor Free		GSM519286	10.5	LIVING	45	1	2	0		MB-0392	3.17778	DECEASED
	TCGA-AN-A0FX	0.027397	LIVING	52	STAGE II	M0	N0	T2	BRCA_Basal	Negative	Negative	Positive	Tumor Free		GSM519355	10.6	LIVING	38	2	3	0		MB-0393	1.73611	DECEASED
	TCGA-AN-A0FY	0.027397	LIVING	55	STAGE I	M0	N0	T1	BRCA_LumB	Positive	Positive	Negative	Tumor Free		GSM519194	10.6	LIVING	38	2	1	0		MB-0394	5.35278	LIVING
	TCGA-AN-A0FZ	0.027397	LIVING	45	STAGE III	M0	N2	T2	BRCA_LumA	Positive	Negative	Positive	Tumor Free		GSM519346	10.6	LIVING	54	2	3	0		MB-0395	2.41667	DECEASED
	TCGA-AN-A0XL	0.44657	LIVING	61	STAGE II	M0	N0	T2	BRCA_LumA	Positive	Positive	Negative	Tumor Free		GSM519256	12.8	LIVING	43	1	0	0		MB-0396	5.05556	LIVING
	TCGA-AN-A0XN	0.027397	LIVING	68	STAGE III	M0	N2	T2	BRCA_LumA	Negative	Positive	Negative	Tumor Free		GSM519243	10.8	LIVING	38	2	1	0		MB-0397	4.76944	LIVING
	TCGA-AN-A0XO	1.02739	LIVING	59	STAGE III	M0	N2	T2	BRCA_LumA	Positive	Negative	Negative	Tumor Free		GSM519274	10.8	LIVING	31	2	2	0		MB-0398	3.6	DECEASED
	TCGA-AN-A0XP	0.0246573	LIVING	69	STAGE III	M0	N2	T2	BRCA_LumA	Positive	Positive	Positive	NA		GSM519341	10.8	LIVING	62	2	0	0		MB-0399	11.425	DECEASED
	TCGA-AN-A0XR	0.027397	LIVING	55	STAGE III	M0	N2	T2	BRCA_LumB	Positive	Negative	Negative	NA		GSM519234	10.9	LIVING	59	2	0	0		MB-0400	1.87222	DECEASED
	TCGA-AN-A0XS	0.027397	LIVING	63	STAGE III	M0	N2	T2	BRCA_LumA	Negative	Positive	Negative	NA		GSM519258	10.9	LIVING	58	1	1	0		MB-0401	2.18889	DECEASED
	TCGA-AN-A0XT	0.027397	LIVING	54	STAGE III	M0	N2	T2	BRCA_LumA	Positive	Negative	Negative	NA		GSM519332	11	LIVING	39	2	0	0		MB-0402	8.31111	LIVING
	TCGA-AN-A0XU	0.027397	LIVING	54	STAGE II	M0	N0	T2	BRCA_Basal	Negative	Negative	Negative	NA		GSM519325	11	LIVING	55	2	2	0		MB-0404	5.29167	LIVING
	TCGA-AN-A0XV	0.443831	LIVING	67	STAGE III	M0	N2	T2	BRCA_LumA	Positive	Positive	Positive	NA		GSM519244	11	LIVING	53	2	2	0		MB-0406	8.075	DECEASED
	TCGA-AN-A0XW	0.465748	LIVING	36	STAGE III	M0	N2	T2	BRCA_LumA	Positive	Positive	Positive	NA		GSM519220	11	LIVING	43	1	0	0		MB-0410	5.25	LIVING
	TCGA-AO-A03L	6.69034	LIVING	34	STAGE III	M0	N2	T3	BRCA_LumA	Positive	Positive	Positive	Tumor Free		GSM519316	11	LIVING	49	1	0	0		MB-0411	11.5972	LIVING
	TCGA-AO-A03O	6.80267	DECEASED	69	STAGE II	M0	N0	T2	BRCA_LumB	Positive	Positive	Negative	Tumor Free		GSM519320	11	LIVING	70	4	0	0		MB-0412	11.3472	LIVING
	TCGA-AO-A03P	7.97526	DECEASED	54	STAGE II	M0	N1	T2	BRCA_LumB	Positive	Positive	Negative	With Tumor		GSM519335	11	LIVING	58	2	1	0		MB-0413	11.6722	LIVING
	TCGA-AO-A03R	5.7287	LIVING	57	STAGE II	M0	N1	T2	BRCA_Normal	Positive	Positive	Negative	Tumor Free		GSM519250	11	LIVING	61	1	1	0		MB-0414	6.38611	LIVING
	TCGA-AO-A03T	5.81911	LIVING	42	STAGE II	M0	N1	T2	BRCA_Normal	Positive	Positive	Negative	Tumor Free		GSM519340	11	LIVING	48	1	0	0		MB-0417	0.522222	DECEASED
	TCGA-AO-A03V	3.70133	LIVING	41	STAGE I	M0	N0	T1	BRCA_LumA	Positive	Positive	Negative	Tumor Free		GSM519336	11	LIVING	31	2	1	0		MB-0418	8.50556	LIVING
	TCGA-AO-A0J2	2.73148	LIVING	41	STAGE I	M0	N0	T1	BRCA_Her2	Negative	Negative	Equivocal	Tumor Free		GSM519241	11	LIVING	42	2	0	0		MB-0419	8.69167	DECEASED
	TCGA-AO-A0J3	1.78354	LIVING	67	STAGE II	M0	N1	T2	BRCA_LumB	Positive	Positive	Equivocal	Tumor Free		GSM519339	11	LIVING	66	2	0	0		MB-0420	6.39444	LIVING
	TCGA-AO-A0J4	4.3479	LIVING	41	STAGE I	M0	N0	T1	BRCA_Basal	Negative	Negative	Negative	Tumor Free		GSM519317	11.1	LIVING	67	2	2	0		MB-0421	7.75	DECEASED
	TCGA-AO-A0J5	2.16984	DECEASED	48	STAGE IV	M1	N1	T4	BRCA_LumA	Positive	Negative	Equivocal	With Tumor		GSM519312	11.1	LIVING	39	2	0	0		MB-0422	2.81667	DECEASED
	TCGA-AO-A0J6	3.12325	LIVING	61	STAGE II	M0	N0	T2	BRCA_Basal	Negative	Negative	Negative	Tumor Free		GSM519331	11.1	LIVING	45	1	1	0		MB-0424	0.819444	DECEASED
	TCGA-AO-A0J7	1.69313	LIVING	71	STAGE II	M0	N1	T2	BRCA_LumB	Positive	Positive	Negative	Tumor Free		GSM519268	11.1	LIVING	36	1	0	0		MB-0425	2.03333	DECEASED
	TCGA-AO-A0J8	1.86299	LIVING	61	STAGE II	M0	N0	T2	BRCA_LumA	Positive	Positive	Negative	Tumor Free		GSM519272	11.1	LIVING	71	2	0	0		MB-0426	10.925	LIVING
	TCGA-AO-A0J9	4.41913	LIVING	61	STAGE III	M0	N3	T2	BRCA_LumA	Positive	Positive	NA	With Tumor		GSM519242	11.1	LIVING	45	1	0	0		MB-0427	9.675	LIVING
	TCGA-AO-A0JA	1.7945	LIVING	36	STAGE III	M0	N3	T2	BRCA_LumA	Positive	Positive	Negative	With Tumor		GSM519308	11.1	LIVING	63	1	0	0		MB-0428	4.66111	LIVING
	TCGA-AO-A0JB	4.22461	LIVING	50	STAGE III	M0	N1	T3	BRCA_Normal	Positive	Positive	Negative	Tumor Free		GSM519264	11.1	LIVING	57	1	0	0		MB-0429	6.20556	DECEASED
	TCGA-AO-A0JC	4.23831	LIVING	64	STAGE II	M0	N0	T2	BRCA_LumA	Positive	Positive	Negative	Tumor Free		GSM519326	11.2	LIVING	32	2	1	0		MB-0431	7.09444	LIVING
	TCGA-AO-A0JD	5.99993	LIVING	59	STAGE III	M0	N1	T3	BRCA_LumB	Positive	Positive	Negative	Tumor Free		GSM519296	11.2	LIVING	37	2	1	0		MB-0434	3.79167	DECEASED
	TCGA-AO-A0JE	6.39719	LIVING	53	STAGE III	M0	N2	T2	BRCA_Her2	Negative	Negative	Positive	Tumor Free		GSM519321	11.2	LIVING	46	2	0	0		MB-0436	6.29167	DECEASED
	TCGA-AO-A0JF	5.4246	LIVING	68	STAGE II	M0	N1	T1	BRCA_LumA	Positive	Positive	Negative	Tumor Free		GSM519249	11.2	LIVING	58	2	2	0		MB-0437	7.54722	LIVING
	TCGA-AO-A0JG	2.18628	LIVING	49	STAGE III	M0	N2	T2	BRCA_LumA	Positive	Positive	Negative	Tumor Free		GSM519307	11.3	LIVING	47	2	0	0		MB-0438	11.2639	LIVING
	TCGA-AO-A0JI	4.18626	LIVING	56	STAGE II	M0	N1	T1	BRCA_LumA	Positive	Negative	Negative	Tumor Free		GSM519300	11.3	LIVING	50	2	2	0		MB-0439	9.34444	LIVING
	TCGA-AO-A0JJ	5.16981	LIVING	54	STAGE II	M0	N1	T2	BRCA_LumA	Positive	Positive	Negative	Tumor Free		GSM519251	11.3	LIVING	30	2	2	0		MB-0440	8.40278	LIVING
	TCGA-AO-A0JM	5.9835	LIVING	40	STAGE II	M0	N1	T2	BRCA_LumB	Positive	Positive	Positive	Tumor Free		GSM519313	11.4	LIVING	38	2	2	0		MB-0442	8.62222	DECEASED
	TCGA-AO-A124	9.60537	LIVING	38	STAGE II	M0	N0	T2	BRCA_Basal	Negative	Negative	Negative	Tumor Free		GSM519206	11.5	LIVING	27	2	0	0		MB-0443	3.75278	LIVING
	TCGA-AO-A125	9.46839	LIVING	72	STAGE II	M0	N0	T2	BRCA_LumA	Positive	Positive	Negative	Tumor Free		GSM519302	11.5	LIVING	36	2	1	0		MB-0444	4.62222	DECEASED
	TCGA-AO-A126	9.06017	LIVING	39	STAGE II	M0	N0	T2	BRCA_LumA	Positive	Positive	Negative	Tumor Free		GSM519285	11.5	DECEASED	57	1	0	0		MB-0445	11.0444	LIVING
	TCGA-AO-A128	8.89853	LIVING	61	STAGE II	M0	N0	T2	BRCA_Basal	Negative	Negative	Negative	Tumor Free		GSM519211	11.6	LIVING	41	3	0	0		MB-0446	6.02222	LIVING
	TCGA-AO-A129	9.00264	LIVING	29	STAGE II	M0	N1	T2	BRCA_Basal	Negative	Negative	Negative	Tumor Free		GSM519227	11.6	LIVING	52	2	1	0		MB-0449	9.38056	LIVING
	TCGA-AO-A12A	8.52593	LIVING	47	STAGE II	M0	N0	T2	BRCA_LumA	Positive	Positive	Negative	Tumor Free		GSM519252	11.6	LIVING	62	1	1	0		MB-0451	4.17222	LIVING
	TCGA-AO-A12B	8.18895	LIVING	63	STAGE II	M0	N0	T2	BRCA_LumA	Positive	Positive	Negative	Tumor Free		GSM519278	11.6	LIVING	43	1	0	0		MB-0452	5.23333	LIVING
	TCGA-AO-A12D	6.89034	LIVING	43	STAGE II	M0	N1	T1	BRCA_Her2	Negative	Negative	Positive	Tumor Free		GSM519205	11.6	LIVING	39	1	0	0		MB-0453	3.59444	DECEASED
	TCGA-AO-A12E	5.86843	LIVING	51	STAGE II	M0	N0	T3	BRCA_LumA	Positive	Positive	Negative	Tumor Free		GSM519288	11.7	LIVING	54	2	2	0		MB-0454	3.90278	DECEASED
	TCGA-AO-A12F	5.04652	LIVING	36	STAGE II	M0	N0	T2	BRCA_Basal	Negative	Negative	Negative	Tumor Free		GSM519287	11.7	LIVING	41	2	1	0		MB-0455	8.27778	LIVING
	TCGA-AO-A12G	4.49036	LIVING	75	STAGE II	M0	N0	T2	BRCA_LumA	Positive	Positive	Positive	Tumor Free		GSM519284	11.8	LIVING	44	3	3	0		MB-0458	11.2083	LIVING
	TCGA-AO-A12H	3.38078	LIVING	69	STAGE II	M0	N0	T2	BRCA_LumA	Positive	Positive	Negative	Tumor Free		GSM519254	11.9	LIVING	43	1	0	0		MB-0459	2.96667	DECEASED
	TCGA-AO-A1KO	1.70409	LIVING	46	STAGE II	M0	N0	T3	BRCA_Normal	Positive	Positive	Negative	Tumor Free		GSM519270	12.1	LIVING	46	2	2	0		MB-0460	9.5	DECEASED
	TCGA-AO-A1KP	8.09032	LIVING	77	STAGE II	M0	N1	T1	BRCA_LumB	Positive	Positive	Negative	Tumor Free		GSM519232	12.1	LIVING	43	2	1	0		MB-0462	11.0639	LIVING
	TCGA-AO-A1KR	6.88486	LIVING	51	STAGE II	M0	N0	T2	BRCA_Basal	Negative	Negative	Negative	Tumor Free		GSM519273	12.1	LIVING	51	2	1	0		MB-0463	10.0472	DECEASED
	TCGA-AO-A1KS	0.958894	LIVING	69	STAGE II	M0	N0	T2	BRCA_LumB	Positive	Positive	Equivocal	Tumor Free		GSM519228	12.1	LIVING	47	1	0	0		MB-0464	3.275	DECEASED
	TCGA-AO-A1KT	1.48218	LIVING	78	STAGE II	M0	N1	T1	BRCA_LumB	Positive	Positive	Equivocal	Tumor Free		GSM519221	12.2	LIVING	38	2	2	0		MB-0465	2.38333	DECEASED
	TCGA-AQ-A04J	2.24381	LIVING	45	STAGE II	M0	N0	T2	BRCA_Basal	Negative	Negative	Negative	Tumor Free		GSM519216	12.2	LIVING	43	2	1	0		MB-0466	3.65556	LIVING
	TCGA-AQ-A0Y5	0.471228	DECEASED	70	STAGE III	MX	N2	T2	BRCA_LumA	Positive	Positive	Positive	Tumor Free		GSM519218	12.2	LIVING	39	1	0	0		MB-0467	8.8	DECEASED
	TCGA-AQ-A1H2	1.30136	LIVING	84	STAGE III	MX	N2	T2	BRCA_LumA	Positive	Positive	Indeterminate	Tumor Free		GSM519240	12.3	LIVING	54	1	1	0		MB-0468	10.8	DECEASED
	TCGA-AQ-A1H3	2.70956	LIVING	49	STAGE III	MX	N3	T2	BRCA_LumA	Positive	Positive	Negative	Tumor Free		GSM519276	12.4	LIVING	51	2	1	0		MB-0469	10.9389	LIVING
	TCGA-AQ-A7U7	1.59998	DECEASED	55	STAGE III	M0	N2	T2	BRCA_LumA	Positive	Positive	Negative	Tumor Free		GSM519209	12.4	LIVING	48	2	0	0		MB-0470	7.35278	LIVING
	TCGA-AR-A0TP	11.7122	LIVING	43	STAGE II	M0	N0	T2	BRCA_Basal	Positive	Negative	Negative	NA		GSM519261	12.5	LIVING	41	2	0	0		MB-0471	8.95556	LIVING
	TCGA-AR-A0TQ	8.19443	LIVING	27	STAGE III	M0	N1	T3	BRCA_LumB	Positive	Negative	Equivocal	Tumor Free		GSM519260	12.5	LIVING	42	2	3	0		MB-0472	2.28333	LIVING
	TCGA-AR-A0TR	0.438351	DECEASED	68	STAGE II	M0	N1	T2	BRCA_LumA	Positive	Positive	Equivocal	NA		GSM519247	12.6	LIVING	37	2	0	0		MB-0474	9.25833	DECEASED
	TCGA-AR-A0TS	7.00814	LIVING	46	STAGE II	M0	N1	T2	BRCA_Basal	Negative	Negative	Negative	NA		GSM519255	12.7	LIVING	41	2	3	0		MB-0475	10.8917	LIVING
	TCGA-AR-A0TT	9.08483	LIVING	53	STAGE III	M0	N2	T2	BRCA_LumB	Positive	Negative	Negative	NA		GSM519231	12.7	LIVING	32	2	2	0		MB-0476	10.8694	LIVING
	TCGA-AR-A0TV	6.26842	LIVING	66	STAGE II	M0	N0	T2	BRCA_LumB	Positive	Positive	Equivocal	Tumor Free		GSM519233	12.8	LIVING	51	2	0	0		MB-0478	11.025	LIVING
	TCGA-AR-A0TW	8.24375	LIVING	50	STAGE III	M0	N1	T3	BRCA_LumA	Positive	Positive	Equivocal	NA		GSM519230	12.9	LIVING	48	2	0	0		MB-0479	11.0639	LIVING
	TCGA-AR-A0TX	5.40268	LIVING	64	STAGE II	M0	N1	T1	BRCA_Her2	Positive	Positive	Positive	NA		GSM519207	13	LIVING	54	2	3	0		MB-0480	7.88056	LIVING
	TCGA-AR-A0TY	4.65474	DECEASED	54	STAGE II	M0	N0	T2	BRCA_LumB	Positive	Negative	Negative	NA		GSM519208	13.1	LIVING	34	2	1	0		MB-0481	3.03333	DECEASED
	TCGA-AR-A0TZ	8.93689	DECEASED	43	STAGE III	M1	N2	T2	BRCA_LumA	Positive	Positive	Equivocal	NA		GSM519201	13.2	LIVING	57	1	1	0		MB-0482	2.07222	DECEASED
	TCGA-AR-A0U0	5.44652	LIVING	73	STAGE II	M0	N1	T2	BRCA_Basal	Negative	Negative	NA	NA		GSM519215	13.3	LIVING	37	2	0	0		MB-0483	6.20556	DECEASED
	TCGA-AR-A0U2	6.98896	DECEASED	47	STAGE III	M0	N2	T2	BRCA_LumB	Positive	Positive	Negative	With Tumor		GSM519198	13.8	LIVING	53	2	2	0		MB-0484	6.88611	LIVING
	TCGA-AR-A0U3	11.178	LIVING	59	STAGE II	M0	N1	T2	BRCA_LumA	Positive	Positive	Negative	NA		GSM519199	14.1	LIVING	40	2	0	0		MB-0485	3.06389	DECEASED
	TCGA-AR-A0U4	8.93415	LIVING	54	STAGE II	M0	N0	T2	BRCA_Basal	Negative	Negative	Negative	NA		GSM519195	14.1	DECEASED	58	1	2	0		MB-0486	7.49722	LIVING
	TCGA-AR-A1AH	10.43	LIVING	51	STAGE II	M0	N1	T2	BRCA_Basal	Positive	Negative	Negative	Tumor Free										MB-0487	7.24167	LIVING
	TCGA-AR-A1AI	9.03004	LIVING	47	STAGE II	M0	N0	T2	BRCA_Basal	Negative	Negative	Equivocal	Tumor Free										MB-0488	9.41111	LIVING
	TCGA-AR-A1AJ	8.41635	LIVING	83	STAGE I	M0	N0	T1	BRCA_Basal	Positive	Negative	Negative	Tumor Free										MB-0489	7.54722	LIVING
	TCGA-AR-A1AK	8.6547	LIVING	70	STAGE I	M0	N0	T1	BRCA_LumA	Positive	Positive	Negative	Tumor Free										MB-0490	8.49722	LIVING
	TCGA-AR-A1AL	8.13964	LIVING	60	STAGE III	M0	N1	T3	BRCA_LumA	Positive	Positive	Negative	Tumor Free										MB-0491	10.4833	LIVING
	TCGA-AR-A1AN	7.99991	LIVING	46	STAGE II	M0	N0	T2	BRCA_LumA	Positive	Positive	Negative	Tumor Free										MB-0492	6.76111	DECEASED
	TCGA-AR-A1AO	7.17252	LIVING	47	STAGE II	M0	N1	T1	BRCA_Normal	Positive	Negative	Negative	Tumor Free										MB-0494	3.05278	DECEASED
	TCGA-AR-A1AP	7.82457	LIVING	80	STAGE I	M0	N0	T1	BRCA_LumA	Positive	Positive	Equivocal	Tumor Free										MB-0495	5.98333	DECEASED
	TCGA-AR-A1AQ	8.27662	LIVING	49	STAGE II	M0	N0	T2	BRCA_Basal	Negative	Negative	Equivocal	Tumor Free										MB-0496	10.9083	LIVING
	TCGA-AR-A1AR	1.4356	DECEASED	50	STAGE III	M0	N2	T1	BRCA_Basal	Negative	Negative	Negative	Tumor Free										MB-0497	6.14167	LIVING
	TCGA-AR-A1AS	3.15065	LIVING	54	STAGE II	M0	N1	T2	BRCA_LumA	Positive	Positive	Negative	NA										MB-0500	5.62222	LIVING
	TCGA-AR-A1AU	7.85745	LIVING	39	STAGE III	M0	N2	T2	BRCA_LumA	Positive	Positive	Equivocal	NA										MB-0501	5.95833	LIVING
	TCGA-AR-A1AW	7.21088	LIVING	65	STAGE II	M0	N0	T2	BRCA_LumB	Positive	Positive	Equivocal	NA										MB-0502	6.84167	LIVING
	TCGA-AR-A1AX	7.20266	LIVING	64	STAGE I	M0	N0	T1	BRCA_LumA	Positive	Positive	Positive	NA										MB-0503	8.43611	LIVING
	TCGA-AR-A1AY	2.81093	LIVING	65	STAGE I	M0	N0	T1	BRCA_Basal	Negative	Negative	Negative	NA										MB-0504	10.8722	LIVING
	TCGA-AR-A24H	13.4081	LIVING	65	STAGE II	M0	N0	T2	BRCA_LumB	Positive	Positive	Negative	NA										MB-0505	5.05833	LIVING
	TCGA-AR-A24K	4.24105	LIVING	46	STAGE II	M0	N0	T2	BRCA_LumB	Positive	Positive	Equivocal	NA										MB-0506	3.81667	DECEASED
	TCGA-AR-A24L	7.85197	DECEASED	26	STAGE II	M0	N1	T2	BRCA_LumA	Positive	Positive	Equivocal	NA										MB-0507	1.98333	LIVING
	TCGA-AR-A24M	10.0273	LIVING	38	STAGE III	M0	N2	T2	BRCA_LumA	Positive	Positive	Negative	NA										MB-0508	9.52778	LIVING
	TCGA-AR-A24N	8.31498	LIVING	54	STAGE I	M0	N0	T1	BRCA_LumB	Positive	Positive	Equivocal	NA										MB-0509	9.60833	LIVING
	TCGA-AR-A24O	9.88208	LIVING	43	STAGE III	M0	N2	T3	BRCA_LumA	Positive	Positive	Negative	Tumor Free										MB-0510	10.7	LIVING
	TCGA-AR-A24P	0.230134	LIVING	47	STAGE I	M0	N0	T1	BRCA_LumA	Positive	Positive	Equivocal	NA										MB-0511	5.14167	LIVING
	TCGA-AR-A24Q	8.69032	LIVING	49	STAGE II	M0	N0	T3	BRCA_Basal	Positive	Negative	Negative	NA										MB-0512	10.1278	LIVING
	TCGA-AR-A24R	9.39716	LIVING	45	STAGE III	M0	N2	T1	BRCA_LumB	Positive	Positive	Negative	NA										MB-0513	9.75278	LIVING
	TCGA-AR-A24S	8.15334	LIVING	61	STAGE I	M0	N0	T1	BRCA_LumB	Positive	Positive	Negative	NA										MB-0514	1.11667	LIVING
	TCGA-AR-A24T	8.77251	LIVING	46	STAGE III	M0	N3	T3	BRCA_LumA	Positive	Positive	Equivocal	NA										MB-0516	9.53889	LIVING
	TCGA-AR-A24U	8.56977	LIVING	47	STAGE II	M0	N1	T1	BRCA_Her2	Negative	Negative	Positive	NA										MB-0517	5.15833	LIVING
	TCGA-AR-A24V	8.77525	LIVING	52	STAGE II	M0	N1	T2	BRCA_LumA	Positive	Positive	Negative	NA										MB-0519	9.24722	LIVING
	TCGA-AR-A24W	4.24653	LIVING	55	STAGE II	M0	N1	T2	BRCA_LumA	Positive	Positive	Negative	NA										MB-0521	17.6833	LIVING
	TCGA-AR-A24X	8.23005	LIVING	52	STAGE II	M0	N0	T2	BRCA_LumA	Positive	Positive	Equivocal	NA										MB-0522	0.208333	LIVING
	TCGA-AR-A24Z	8.22183	LIVING	57	STAGE II	M0	N0	T2	BRCA_LumB	Positive	Positive	Negative	NA										MB-0524	6.73611	LIVING
	TCGA-AR-A250	7.41636	LIVING	58	STAGE II	M0	N0	T2	BRCA_LumB	Positive	Negative	Equivocal	Tumor Free										MB-0525	5.48889	LIVING
	TCGA-AR-A251	8.30128	LIVING	51	STAGE III	M0	N2	T2	BRCA_Basal	Positive	Negative	Equivocal	NA										MB-0526	11.6361	DECEASED
	TCGA-AR-A252	7.77526	LIVING	50	STAGE I	M0	N0	T1	BRCA_LumA	Positive	Positive	Negative	NA										MB-0527	9.15278	DECEASED
	TCGA-AR-A254	7.13691	LIVING	50	STAGE III	M0	N2	T2	BRCA_Her2	Positive	Positive	Positive	NA										MB-0528	16.1639	LIVING
	TCGA-AR-A255	5.92048	LIVING	62	STAGE I	M0	N0	T1	BRCA_LumA	Positive	Positive	Positive	NA										MB-0529	4.04444	DECEASED
	TCGA-AR-A256	7.81909	DECEASED	45	STAGE II	M0	N0	T2	BRCA_Basal	Negative	Negative	Negative	NA										MB-0531	13.6556	LIVING
	TCGA-AR-A2LE	13.8683	LIVING	69	STAGE I	M0	N0	T1	BRCA_LumA	Positive	Negative	NA	NA										MB-0532	11.9278	DECEASED
	TCGA-AR-A2LH	1.68765	DECEASED	55	STAGE III	M0	N3	T3	BRCA_Normal	Negative	Negative	Equivocal	NA										MB-0534	10.3417	LIVING
	TCGA-AR-A2LK	4.51776	DECEASED	62	STAGE III	M0	N2	T3	BRCA_LumB	Positive	Positive	Equivocal	NA										MB-0535	16.5944	LIVING
	TCGA-AR-A2LM	5.30131	LIVING	49	STAGE II	M0	N1	T1	BRCA_LumA	Positive	Positive	NA	NA										MB-0536	12.2806	DECEASED
	TCGA-AR-A2LN	3.18079	LIVING	65	STAGE II	M0	N0	T2	BRCA_LumA	Positive	Positive	Negative	NA										MB-0537	9.46389	LIVING
	TCGA-AR-A2LO	3.28216	LIVING	46	STAGE II	M0	N1	T2	BRCA_LumA	Positive	Positive	Equivocal	NA										MB-0538	2.00833	DECEASED
	TCGA-AR-A2LQ	3.37805	LIVING	59	STAGE II	M0	N0	T3	BRCA_Normal	Positive	Positive	Negative	NA										MB-0540	16.2111	LIVING
	TCGA-AR-A5QM	6.11226	LIVING	62	STAGE II	M0	N0	T2	BRCA_LumA	Positive	Positive	Equivocal	Tumor Free										MB-0541	14.5222	LIVING
	TCGA-AR-A5QN	2.77531	LIVING	68	STAGE III	M0	N3	T2	BRCA_LumA	Positive	Positive	Positive	Tumor Free										MB-0542	4.05	DECEASED
	TCGA-AR-A5QP	3.24654	LIVING	54	STAGE II	M0	N1	T2	BRCA_LumA	Positive	Positive	Equivocal	Tumor Free										MB-0544	6.61111	DECEASED
	TCGA-AR-A5QQ	0.882182	DECEASED	68	STAGE III	M0	N1	T3	BRCA_Basal	Negative	Negative	Negative	Tumor Free										MB-0545	3.43056	DECEASED
	TCGA-B6-A0I1	6.46842	DECEASED	73	STAGE II	M0	N0	T2	BRCA_Basal	Negative	Negative	NA	Tumor Free										MB-0550	11.0278	DECEASED
	TCGA-B6-A0I2	11.9478	LIVING	45	STAGE I	M0	N0	T1	BRCA_Basal	NA	NA	NA	Tumor Free										MB-0551	4.33056	DECEASED
	TCGA-B6-A0I5	23.4408	LIVING	49	STAGE II	M0	N1	T2	BRCA_LumA	Positive	Positive	NA	Tumor Free										MB-0552	5.67222	DECEASED
	TCGA-B6-A0I9	0.99177	DECEASED	62	STAGE IV	M1	NX	T3	BRCA_Her2	Indeterminate	Positive	NA	With Tumor										MB-0553	7.14444	DECEASED
	TCGA-B6-A0IA	22.9888	LIVING	51	STAGE II	M0	N0	T2	BRCA_LumA	Positive	Positive	NA	Tumor Free										MB-0554	9.26389	DECEASED
	TCGA-B6-A0IB	10.7971	DECEASED	64	STAGE IV	M1	N3	T3	BRCA_LumB	Positive	Positive	NA	With Tumor										MB-0558	8.15278	DECEASED
	TCGA-B6-A0IE	5.46021	DECEASED	38	STAGE III	M0	N1	T3	BRCA_LumA	Negative	Negative	NA	With Tumor										MB-0559	13.4806	LIVING
	TCGA-B6-A0IG	12.2081	DECEASED	50	STAGE II	M0	N1	T2	BRCA_LumA	Positive	Positive	NA	With Tumor										MB-0568	15.1222	LIVING
	TCGA-B6-A0IH	9.36428	DECEASED	81	STAGE III	M0	N1	T3	BRCA_LumA	Positive	Positive	NA	NA										MB-0569	4.95833	DECEASED
	TCGA-B6-A0IJ	19.4683	LIVING	42	STAGE II	M0	N0	T3	BRCA_Basal	Positive	Positive	NA	Tumor Free										MB-0570	22.6833	LIVING
	TCGA-B6-A0IK	1.56437	DECEASED	63	STAGE III	M0	N1	T4	BRCA_Her2	Negative	Negative	NA	With Tumor										MB-0571	12.4889	LIVING
	TCGA-B6-A0IM	10.6108	DECEASED	75	STAGE II	M0	N0	T3	BRCA_LumA	Positive	Positive	NA	Tumor Free										MB-0573	13.6	DECEASED
	TCGA-B6-A0IO	13.8135	LIVING	66	STAGE II	M0	N0	T2	BRCA_LumA	Positive	Indeterminate	NA	Tumor Free										MB-0574	9.98333	LIVING
	TCGA-B6-A0IP	10.756	DECEASED	74	STAGE I	M0	N0	T1	BRCA_LumA	Positive	Positive	NA	Tumor Free										MB-0575	10.7139	LIVING
	TCGA-B6-A0IQ	11.7396	LIVING	40	STAGE III	M0	N1	T3	BRCA_Basal	Negative	Negative	NA	Tumor Free										MB-0576	2.58333	DECEASED
	TCGA-B6-A0RG	5.70405	LIVING	26	STAGE II	M0	N0	T3	BRCA_LumA	Negative	Negative	NA	Tumor Free										MB-0577	5.45	LIVING
	TCGA-B6-A0RH	17.6875	DECEASED	51	STAGE II	M0	N0	T2	BRCA_Her2	Positive	Positive	NA	Tumor Free										MB-0578	9.175	LIVING
	TCGA-B6-A0RI	19.5231	LIVING	44	STAGE III	M0	N1	T4	BRCA_LumA	Positive	Positive	NA	With Tumor										MB-0579	7.73056	DECEASED
	TCGA-B6-A0RL	6.76431	DECEASED	60	STAGE II	M0	N0	T2	BRCA_LumB	Positive	Positive	NA	Tumor Free										MB-0580	6.61389	DECEASED
	TCGA-B6-A0RN	21.9395	LIVING	60	STAGE I	M0	N0	T1	BRCA_LumA	Negative	Negative	NA	Tumor Free										MB-0581	0.655556	DECEASED
	TCGA-B6-A0RO	13.504	LIVING	71	STAGE III	M0	N1	T4	BRCA_LumA	Positive	Positive	NA	Tumor Free										MB-0582	1.29444	DECEASED
	TCGA-B6-A0RP	8.56429	DECEASED	73	STAGE III	M0	N1	T2	BRCA_LumA	Positive	Positive	NA	NA										MB-0583	5.21944	LIVING
	TCGA-B6-A0RQ	11.6903	DECEASED	68	STAGE II	M0	N0	T3	BRCA_Normal	Positive	Positive	NA	Tumor Free										MB-0584	9.85	LIVING
	TCGA-B6-A0RS	8.39169	DECEASED	38	STAGE II	M0	N0	T2	BRCA_Her2	Negative	Negative	NA	With Tumor										MB-0585	9.64167	DECEASED
	TCGA-B6-A0RT	7.45471	LIVING	39	STAGE III	M0	N1	T3	BRCA_Basal	Negative	Negative	NA	Tumor Free										MB-0586	6.43611	DECEASED
	TCGA-B6-A0RU	23.5751	LIVING	40	STAGE I	M0	N0	T1	BRCA_Basal	Negative	Negative	NA	Tumor Free										MB-0587	7.60556	LIVING
	TCGA-B6-A0RV	14.1259	LIVING	42	STAGE III	M0	N2	T3	BRCA_LumA	Positive	Positive	NA	Tumor Free										MB-0588	9.97778	LIVING
	TCGA-B6-A0WT	15.7231	LIVING	61	STAGE II	M0	N1	T2	BRCA_LumA	Positive	Positive	NA	Tumor Free										MB-0589	10.4833	LIVING
	TCGA-B6-A0WV	6.62185	DECEASED	67	STAGE II	M0	N1	T2	BRCA_LumB	Positive	Positive	NA	Tumor Free										MB-0590	6.03889	DECEASED
	TCGA-B6-A0WX	1.75067	DECEASED	40	STAGE III	M0	N1	T3	BRCA_Basal	Negative	Negative	NA	With Tumor										MB-0591	9.95556	DECEASED
	TCGA-B6-A0WY	9.48209	DECEASED	40	STAGE III	M0	N1	T3	BRCA_LumA	Positive	Negative	NA	With Tumor										MB-0593	2.88889	DECEASED
	TCGA-B6-A0WZ	17.2382	LIVING	50	STAGE II	M0	N1	T2	BRCA_LumA	Positive	Positive	NA	Tumor Free										MB-0594	3.68611	LIVING
	TCGA-B6-A0X0	10.8081	DECEASED	54	STAGE I	M0	N0	T1	BRCA_LumA	Positive	Positive	NA	NA										MB-0596	8.925	DECEASED
	TCGA-B6-A0X1	20.4244	DECEASED	48	STAGE II	M1	N1	T2	BRCA_Basal	Negative	Negative	NA	Tumor Free										MB-0597	9.43333	DECEASED
	TCGA-B6-A0X4	2.35614	DECEASED	62	STAGE II	M0	N1	T2	BRCA_LumA	Positive	Positive	NA	With Tumor										MB-0598	7.44722	DECEASED
	TCGA-B6-A0X5	5.74514	DECEASED	61	STAGE II	M0	N1	T2	BRCA_LumB	Positive	Positive	NA	With Tumor										MB-0599	10.2722	LIVING
	TCGA-B6-A1KF	8.46018	LIVING	68	STAGE II	M0	N1	T2	BRCA_Basal	Negative	Negative	Equivocal	Tumor Free										MB-0600	9.25	LIVING
	TCGA-B6-A1KI	6.12596	LIVING	63	STAGE I	M0	N0	T1	BRCA_LumA	Positive	Positive	Equivocal	Tumor Free										MB-0601	2.47222	DECEASED
	TCGA-B6-A1KN	11.5971	LIVING	57	STAGE III	M0	N1	T4	BRCA_LumB	Negative	Negative	NA	Tumor Free										MB-0603	10.1639	LIVING
	TCGA-B6-A2IU	14.1807	LIVING	62	STAGE II	M0	N0	T2	BRCA_LumA	Positive	Positive	NA	NA										MB-0605	9.55	LIVING
	TCGA-B6-A401	7.11225	LIVING	47	STAGE II	M0	N1	T1	BRCA_LumA	Positive	Positive	Negative	Tumor Free										MB-0606	2.28889	DECEASED
	TCGA-B6-A409	1.56985	DECEASED	44	STAGE III	M0	N2	T1	BRCA_Basal	Negative	Negative	Equivocal	With Tumor										MB-0607	7.31944	LIVING
	TCGA-B6-A40B	8.63552	LIVING	76	STAGE I	M0	N0	T1	BRCA_LumA	Positive	Positive	Negative	Tumor Free										MB-0608	5.33056	DECEASED
	TCGA-B6-A40C	5.9287	LIVING	51	STAGE II	M0	N0	T3	BRCA_LumA	Positive	Positive	Negative	Tumor Free										MB-0609	8.225	DECEASED
	TCGA-BH-A0AU	5.24378	LIVING	45	STAGE II	M0	N0	T2	BRCA_LumB	Positive	Positive	Positive	Tumor Free										MB-0610	6.39167	LIVING
	TCGA-BH-A0AV	4.98625	LIVING	52	STAGE I	M0	N0	T1	BRCA_Basal	Negative	Negative	NA	Tumor Free										MB-0611	8.71111	LIVING
	TCGA-BH-A0AW	1.70409	LIVING	56	STAGE II	M0	N1	T1	BRCA_Her2	Positive	Negative	Positive	Tumor Free										MB-0613	4.06667	LIVING
	TCGA-BH-A0AY	2.12874	LIVING	62	STAGE II	M0	N0	T2	BRCA_LumA	Positive	Positive	Negative	Tumor Free										MB-0614	9.94444	LIVING
	TCGA-BH-A0AZ	5.25748	LIVING	47	STAGE III	M0	N1	T3	BRCA_LumA	Positive	Positive	Negative	Tumor Free										MB-0615	2.89722	LIVING
	TCGA-BH-A0B0	6.78623	LIVING	56	STAGE I	M0	N0	T1	BRCA_LumA	Positive	Positive	Negative	Tumor Free										MB-0616	2.41944	DECEASED
	TCGA-BH-A0B3	3.29585	LIVING	53	STAGE II	M0	N1	T2	BRCA_Basal	Negative	Negative	Negative	Tumor Free										MB-0617	7.74722	DECEASED
	TCGA-BH-A0B5	5.85199	LIVING	40	STAGE III	M0	N2	T2	BRCA_LumA	Positive	Positive	Negative	Tumor Free										MB-0618	8.49167	LIVING
	TCGA-BH-A0B7	7.01088	LIVING	42	STAGE II	M0	N1	T2	BRCA_Her2	Positive	Positive	Positive	Tumor Free										MB-0619	7.85278	LIVING
	TCGA-BH-A0B9	4.3068	LIVING	44	STAGE I	M0	N0	T1	BRCA_Basal	Negative	Negative	Negative	Tumor Free										MB-0620	9.4	LIVING
	TCGA-BH-A0BA	3.10134	LIVING	51	STAGE III	M0	N3	T3	BRCA_LumA	Positive	Positive	Negative	Tumor Free										MB-0621	2.79722	LIVING
	TCGA-BH-A0BC	2.66846	LIVING	60	STAGE III	M0	N3	T2	BRCA_LumA	Positive	Positive	Negative	Tumor Free										MB-0623	9.25556	LIVING
	TCGA-BH-A0BD	1.51779	LIVING	47	STAGE II	M0	N1	T1	BRCA_LumB	Positive	Positive	Negative	Tumor Free										MB-0624	5.33611	LIVING
	TCGA-BH-A0BF	3.62736	DECEASED	56	STAGE II	M0	N1	T2	BRCA_LumB	Positive	Positive	Negative	Tumor Free										MB-0626	2.96111	DECEASED
	TCGA-BH-A0BG	5.12597	LIVING	73	STAGE I	M0	N0	T1	BRCA_Basal	Negative	Negative	Negative	Tumor Free										MB-0627	0.0638889	LIVING
	TCGA-BH-A0BJ	1.8082	LIVING	41	STAGE II	M0	N1	T2	BRCA_LumA	Positive	Positive	Negative	Tumor Free										MB-0628	8.83056	LIVING
	TCGA-BH-A0BL	6.24103	LIVING	35	STAGE I	M0	N0	T1	BRCA_Basal	Negative	Negative	Negative	Tumor Free										MB-0630	7.23333	LIVING
	TCGA-BH-A0BM	5.13967	LIVING	54	STAGE II	M0	N1	T2	BRCA_LumA	Positive	Negative	Negative	Tumor Free										MB-0631	3.95278	DECEASED
	TCGA-BH-A0BO	6.01911	LIVING	54	STAGE I	M0	N0	T1	BRCA_LumA	Positive	Positive	Negative	Tumor Free										MB-0632	4.70833	LIVING
	TCGA-BH-A0BP	6.29034	DECEASED	76	STAGE I	M0	N0	T1	BRCA_LumA	Positive	Positive	Negative	Tumor Free										MB-0634	1.48056	LIVING
	TCGA-BH-A0BQ	6.17801	LIVING	39	STAGE I	M0	N0	T1	BRCA_LumA	Positive	Positive	Positive	Tumor Free										MB-0636	2.71944	DECEASED
	TCGA-BH-A0BR	6.38349	LIVING	59	STAGE I	M0	N0	T1	BRCA_LumA	Positive	Positive	Negative	Tumor Free										MB-0637	6.72222	LIVING
	TCGA-BH-A0BT	6.47938	LIVING	56	STAGE II	M0	N1	T1	BRCA_LumA	Positive	Positive	Negative	Tumor Free										MB-0638	8.64722	DECEASED
	TCGA-BH-A0BV	4.1616	LIVING	78	STAGE II	M0	N1	T2	BRCA_LumA	Positive	Positive	Negative	Tumor Free										MB-0639	6.28333	LIVING
	TCGA-BH-A0BW	6.49582	LIVING	71	STAGE I	M0	N0	T1	BRCA_Basal	Negative	Negative	NA	Tumor Free										MB-0640	5.11111	LIVING
	TCGA-BH-A0BZ	6.17801	LIVING	59	STAGE III	M0	N1	T3	BRCA_LumB	Positive	Positive	Negative	Tumor Free										MB-0641	8.54722	LIVING
	TCGA-BH-A0C0	3.47941	LIVING	62	STAGE II	M0	N1	T1	BRCA_LumB	Positive	Positive	Equivocal	Tumor Free										MB-0642	7.01667	DECEASED
	TCGA-BH-A0C3	7.42184	LIVING	47	STAGE I	M0	N0	T1	BRCA_LumB	Positive	Negative	Negative	Tumor Free										MB-0643	1.64444	DECEASED
	TCGA-BH-A0DE	6.49856	LIVING	62	STAGE II	M0	N0	T2	BRCA_LumA	Positive	Positive	Negative	Tumor Free										MB-0644	7.775	LIVING
	TCGA-BH-A0DG	5.59172	LIVING	30	STAGE II	M0	N0	T2	BRCA_LumA	Positive	Negative	Negative	Tumor Free										MB-0646	1.26389	DECEASED
	TCGA-BH-A0DH	3.16709	LIVING	63	STAGE II	M0	N1	T2	BRCA_LumA	Positive	Positive	Negative	Tumor Free										MB-0649	5.11944	LIVING
	TCGA-BH-A0DI	2.4986	LIVING	63	STAGE II	M0	N1	T2	BRCA_LumA	Positive	Positive	Negative	Tumor Free										MB-0650	2.12778	LIVING
	TCGA-BH-A0DK	1.15889	LIVING	49	STAGE II	M0	N0	T2	BRCA_LumA	Positive	Positive	Negative	Tumor Free										MB-0652	8.05278	DECEASED
	TCGA-BH-A0DL	6.52322	LIVING	64	STAGE II	M0	N0	T2	BRCA_Basal	Positive	Negative	Negative	Tumor Free										MB-0653	2.06667	DECEASED
	TCGA-BH-A0DP	1.3041	LIVING	60	STAGE II	M0	N0	T3	BRCA_LumA	Positive	Positive	Negative	Tumor Free										MB-0654	5.78333	LIVING
	TCGA-BH-A0DQ	0.26849	LIVING	42	STAGE II	M0	N1	T2	BRCA_LumA	Positive	Positive	Negative	Tumor Free										MB-0655	9.25556	LIVING
	TCGA-BH-A0DS	0.213696	LIVING	71	STAGE III	M0	N2	T2	BRCA_LumA	Positive	Positive	Negative	Tumor Free										MB-0656	1.58611	DECEASED
	TCGA-BH-A0DT	6.58349	LIVING	41	STAGE II	M0	N1	T1	BRCA_LumA	Positive	Positive	Negative	Tumor Free										MB-0657	2.53611	LIVING
	TCGA-BH-A0DV	5.65473	LIVING	54	STAGE III	M0	N2	T2	BRCA_LumA	Positive	Positive	Negative	Tumor Free										MB-0658	8.10556	LIVING
	TCGA-BH-A0DX	5.90678	LIVING	62	STAGE I	M0	N0	T1	BRCA_LumA	Positive	Positive	Negative	Tumor Free										MB-0659	1.94444	DECEASED
	TCGA-BH-A0DZ	1.35615	LIVING	43	STAGE II	M0	N1	T2	BRCA_LumA	Positive	Positive	Positive	Tumor Free										MB-0660	1.57778	DECEASED
	TCGA-BH-A0E0	0.367119	LIVING	38	STAGE III	M0	N3	T3	BRCA_Basal	Negative	Negative	Negative	Tumor Free										MB-0661	1.66667	DECEASED
	TCGA-BH-A0E1	1.30683	LIVING	52	STAGE II	M0	N1	T2	BRCA_LumA	Positive	Positive	Equivocal	Tumor Free										MB-0662	5.81667	DECEASED
	TCGA-BH-A0E2	1.19177	LIVING	49	STAGE III	M0	N2	T2	BRCA_LumA	Positive	Positive	Negative	Tumor Free										MB-0663	4.61389	LIVING
	TCGA-BH-A0E6	0.802731	LIVING	69	STAGE I	M0	N0	T1	BRCA_Basal	Negative	Negative	Equivocal	Tumor Free										MB-0664	0.922222	DECEASED
	TCGA-BH-A0E7	3.73421	LIVING	79	STAGE II	M0	N1	T2	BRCA_LumA	Positive	Positive	Negative	Tumor Free										MB-0666	2.02778	DECEASED
	TCGA-BH-A0EA	2.71504	DECEASED	72	STAGE II	M0	N1	T1	BRCA_LumA	Positive	Positive	Negative	Tumor Free										MB-0869	9.36667	DECEASED
	TCGA-BH-A0EB	2.04107	LIVING	69	STAGE I	M0	N0	T1	BRCA_LumA	Positive	Positive	Equivocal	Tumor Free										MB-0872	12.6722	DECEASED
	TCGA-BH-A0EE	2.58353	LIVING	68	STAGE II	M0	N0	T3	BRCA_Her2	Negative	Negative	Positive	Tumor Free										MB-0874	1.38333	DECEASED
	TCGA-BH-A0EI	5.27665	LIVING	51	STAGE II	M0	N1	T1	BRCA_LumA	Positive	Positive	Negative	Tumor Free										MB-0877	1.20278	DECEASED
	TCGA-BH-A0GY	2.52874	LIVING	67	STAGE II	M0	N1	T2	BRCA_LumA	Positive	Positive	Negative	Tumor Free										MB-0880	0.102778	LIVING
	TCGA-BH-A0GZ	0.89862	LIVING	62	STAGE II	M0	N1	T1	BRCA_LumA	Positive	Positive	Equivocal	Tumor Free										MB-0882	3.53056	DECEASED
	TCGA-BH-A0H0	1.263	LIVING	69	STAGE I	M0	N0	T1	BRCA_LumB	Positive	Positive	Negative	Tumor Free										MB-0884	7.80556	DECEASED
	TCGA-BH-A0H3	5.28213	LIVING	46	STAGE I	M0	N0	T1	BRCA_LumA	Positive	Positive	NA	Tumor Free										MB-0891	12.45	LIVING
	TCGA-BH-A0H5	4.43831	LIVING	45	STAGE I	M0	N0	T1	BRCA_LumA	Positive	Positive	NA	Tumor Free										MB-0893	14.6361	LIVING
	TCGA-BH-A0H6	2.04655	LIVING	82	STAGE I	M0	NX	T1	BRCA_LumA	Positive	Positive	Negative	Tumor Free										MB-0895	3.59167	DECEASED
	TCGA-BH-A0H7	1.92327	LIVING	65	STAGE III	M0	N2	T1	BRCA_LumA	Positive	Positive	Negative	Tumor Free										MB-0897	2.58056	DECEASED
	TCGA-BH-A0H9	3.4164	LIVING	69	STAGE II	M0	N0	T2	BRCA_LumA	Positive	Positive	Equivocal	Tumor Free										MB-0899	14.65	LIVING
	TCGA-BH-A0HA	4.41365	LIVING	31	STAGE I	M0	N0	T1	BRCA_LumA	Positive	Positive	NA	Tumor Free										MB-0901	11.3472	LIVING
	TCGA-BH-A0HB	2.20819	LIVING	55	STAGE I	M0	N0	T1	BRCA_LumA	Positive	Positive	Equivocal	Tumor Free										MB-0904	12.0583	DECEASED
	TCGA-BH-A0HI	1.69861	LIVING	78	STAGE I	M0	N0	T1	BRCA_LumA	Positive	Positive	Negative	Tumor Free										MB-0906	5.32222	DECEASED
	TCGA-BH-A0HK	0.487666	LIVING	81	STAGE II	M0	N1	T2	BRCA_LumA	Positive	Negative	Negative	Tumor Free										MB-2513	4.975	DECEASED
	TCGA-BH-A0HO	0.208217	LIVING	48	STAGE II	M0	N1	T1	BRCA_LumA	Positive	Positive	Negative	Tumor Free										MB-2517	22.3694	DECEASED
	TCGA-BH-A0HP	1.13423	LIVING	65	STAGE III	M0	N2	T3	BRCA_LumA	Positive	Negative	Negative	Tumor Free										MB-2536	3.99167	DECEASED
	TCGA-BH-A0HQ	3.0712	LIVING	56	STAGE II	M0	N0	T2	BRCA_LumA	Positive	Positive	Negative	Tumor Free										MB-2556	18.4083	DECEASED
	TCGA-BH-A0HU	1.07396	LIVING	52	STAGE I	M0	N0	T1	BRCA_LumB	Positive	Positive	Negative	Tumor Free										MB-2564	23.7861	LIVING
	TCGA-BH-A0HW	4.27667	LIVING	62	STAGE I	M0	N0	T1	BRCA_LumB	Positive	Negative	Equivocal	Tumor Free										MB-2610	23.3917	LIVING
	TCGA-BH-A0HX	2.27121	LIVING	54	STAGE II	M0	N1	T2	BRCA_LumA	Positive	Positive	Negative	Tumor Free										MB-2613	13.6167	LIVING
	TCGA-BH-A0HY	4.23283	LIVING	60	STAGE I	M0	N0	T1	BRCA_LumB	Positive	Negative	Positive	Tumor Free										MB-2614	5.41111	DECEASED
	TCGA-BH-A0RX	0.465748	LIVING	59	STAGE II	M0	N0	T2	BRCA_Basal	Negative	Negative	Negative	Tumor Free										MB-2616	18.2639	DECEASED
	TCGA-BH-A0W3	1.9945	LIVING	58	STAGE II	M0	N1	T1	BRCA_LumB	Positive	Positive	Equivocal	Tumor Free										MB-2617	7.425	DECEASED
	TCGA-BH-A0W4	2.07943	LIVING	46	STAGE II	M0	N0	T2	BRCA_LumA	Positive	Positive	Negative	Tumor Free										MB-2618	7.425	DECEASED
	TCGA-BH-A0W5	3.52873	LIVING	77	STAGE II	M0	N1	T1	BRCA_LumA	Positive	Positive	Equivocal	Tumor Free										MB-2624	10.7111	LIVING
	TCGA-BH-A0W7	3.73421	LIVING	49	STAGE I	M0	N0	T1	BRCA_LumA	Positive	Positive	Negative	Tumor Free										MB-2626	16.1417	LIVING
	TCGA-BH-A0WA	1.92053	LIVING	82	STAGE I	M0	N0	T1	BRCA_Basal	Negative	Negative	Negative	Tumor Free										MB-2629	23.2583	LIVING
	TCGA-BH-A18F	2.74244	LIVING	50	STAGE II	M0	N0	T2	BRCA_LumA	Positive	Positive	Negative	Tumor Free										MB-2632	1.59167	DECEASED
	TCGA-BH-A18G	0.408215	LIVING	81	STAGE I	M0	N0	T1	BRCA_Basal	Negative	Negative	Negative	NA										MB-2634	22.8361	LIVING
	TCGA-BH-A18I	2.99449	LIVING	53	STAGE II	M0	N1	T1	BRCA_LumA	Positive	Positive	Positive	Tumor Free										MB-2642	3.76389	DECEASED
	TCGA-BH-A18J	1.67669	DECEASED	56	STAGE IV	M1	N2	T4	BRCA_LumA	Positive	Positive	Negative	With Tumor										MB-2643	4.41389	DECEASED
	TCGA-BH-A18K	7.56978	DECEASED	46	STAGE I	M0	N0	T1	BRCA_LumA	Positive	Positive	Negative	With Tumor										MB-2645	3.73056	DECEASED
	TCGA-BH-A18L	2.22189	DECEASED	50	STAGE III	M0	N1	T3	BRCA_LumB	Positive	Positive	Negative	NA										MB-2669	6.14167	DECEASED
	TCGA-BH-A18M	6.04651	DECEASED	39	STAGE III	M0	N1	T3	BRCA_LumA	Positive	Positive	Positive	NA										MB-2686	14.7722	LIVING
	TCGA-BH-A18N	3.14517	DECEASED	88	STAGE II	M0	N1	T2	BRCA_LumA	Positive	Positive	Negative	NA										MB-2705	13.6444	LIVING
	TCGA-BH-A18P	2.52326	DECEASED	60	STAGE I	M0	N0	T1	BRCA_Her2	Positive	Negative	Positive	With Tumor										MB-2708	11.1028	DECEASED
	TCGA-BH-A18Q	4.63557	DECEASED	56	STAGE II	M0	N1	T2	BRCA_Basal	Negative	Negative	Positive	NA										MB-2711	16.7889	LIVING
	TCGA-BH-A18R	3.12873	DECEASED	50	STAGE II	M0	N1	T2	BRCA_Her2	Indeterminate	Negative	Positive	Tumor Free										MB-2712	19.5361	DECEASED
	TCGA-BH-A18S	5.50405	DECEASED	79	STAGE I	M0	N0	T1	BRCA_LumA	Positive	Positive	Negative	Tumor Free										MB-2718	23.1889	LIVING
	TCGA-BH-A18T	0.613692	DECEASED	70	STAGE II	M0	N0	T2	BRCA_Basal	Negative	Negative	Positive	With Tumor										MB-2721	20.9694	LIVING
	TCGA-BH-A18U	4.28214	DECEASED	72	STAGE III	M0	N2	T2	BRCA_LumB	Positive	Positive	Positive	Tumor Free										MB-2724	9.00556	DECEASED
	TCGA-BH-A18V	4.26297	DECEASED	48	STAGE II	M0	N1	T2	BRCA_Basal	Negative	Negative	Negative	NA										MB-2725	19.7444	LIVING
	TCGA-BH-A1EN	5.82733	DECEASED	78	STAGE II	M0	NX	T2	BRCA_Her2	Negative	Negative	Positive	Tumor Free										MB-2728	4.28333	DECEASED
	TCGA-BH-A1EO	7.66567	DECEASED	68	STAGE II	M0	N1	T1	BRCA_LumA	Positive	Positive	Negative	Tumor Free										MB-2730	11.1444	LIVING
	TCGA-BH-A1ET	6.90403	DECEASED	55	STAGE I	M0	N0	T1	BRCA_LumA	Positive	Positive	Negative	Tumor Free										MB-2735	22.875	LIVING
	TCGA-BH-A1EU	3.52325	DECEASED	83	STAGE I	M0	N0	T1	BRCA_LumA	Positive	Positive	Negative	Tumor Free										MB-2742	2.075	DECEASED
	TCGA-BH-A1EV	0.999989	DECEASED	45	STAGE III	M0	N1	T3	BRCA_Her2	Positive	Positive	Positive	With Tumor										MB-2744	22.9694	LIVING
	TCGA-BH-A1EW	4.64105	DECEASED	38	STAGE II	M0	N1	T2	BRCA_LumA	Negative	Negative	Negative	With Tumor										MB-2745	14.0806	DECEASED
	TCGA-BH-A1EX	4.13146	DECEASED	67	STAGE II	M0	N1	T2	BRCA_LumA	Positive	Positive	Positive	With Tumor										MB-2747	19.5278	DECEASED
	TCGA-BH-A1EY	1.47396	DECEASED	79	STAGE II	M0	N0	T2	BRCA_LumA	Positive	Positive	Negative	With Tumor										MB-2749	8.14722	DECEASED
	TCGA-BH-A1F0	2.15066	DECEASED	80	STAGE II	M0	N1	T1	BRCA_Basal	Negative	Indeterminate	Negative	With Tumor										MB-2750	12.1194	DECEASED
	TCGA-BH-A1F2	2.62737	DECEASED	53	STAGE III	M0	N1	T4	BRCA_LumB	Positive	Positive	Positive	Tumor Free										MB-2752	6.82778	DECEASED
	TCGA-BH-A1F8	2.09039	DECEASED	90	STAGE III	M0	N2	T4	BRCA_LumB	Positive	Positive	Positive	With Tumor										MB-2753	22.8667	LIVING
	TCGA-BH-A1FC	9.51222	DECEASED	78	STAGE II	M0	N1	T1	BRCA_Basal	Negative	Negative	Negative	Tumor Free										MB-2754	16.9611	DECEASED
	TCGA-BH-A1FD	2.76435	DECEASED	68	STAGE I	M0	N0	T1	BRCA_LumB	Positive	Positive	Negative	With Tumor										MB-2758	2.91667	DECEASED
	TCGA-BH-A1FE	6.22733	DECEASED	31	STAGE II	M0	N1	T2	BRCA_LumA	Positive	Positive	NA	With Tumor										MB-2760	9.83611	DECEASED
	TCGA-BH-A1FG	10.2355	DECEASED	88	STAGE I	M0	NX	T1	BRCA_LumA	Positive	Positive	Negative	NA										MB-2763	22.9667	LIVING
	TCGA-BH-A1FH	2.83285	DECEASED	47	STAGE IV	M1	N1	T2	BRCA_LumA	Positive	Negative	NA	With Tumor										MB-2764	22.5111	DECEASED
	TCGA-BH-A1FJ	5.27939	DECEASED	66	STAGE III	M0	N1	T3	BRCA_LumB	Negative	Positive	NA	NA										MB-2765	18.9889	DECEASED
	TCGA-BH-A1FL	4.58351	DECEASED	69	STAGE II	M0	N1	T2	BRCA_LumA	Positive	Positive	NA	With Tumor										MB-2767	22.6111	LIVING
	TCGA-BH-A1FM	3.8027	DECEASED	44	STAGE III	M0	N2	T2	BRCA_LumB	Positive	Negative	NA	NA										MB-2769	13.3333	LIVING
	TCGA-BH-A1FN	6.00541	DECEASED	34	STAGE II	M0	N0	T2	BRCA_LumB	Positive	Positive	NA	With Tumor										MB-2770	22.8639	LIVING
	TCGA-BH-A1FR	4.49858	DECEASED	73	STAGE III	M0	N1	T4	BRCA_LumA	Positive	Positive	NA	With Tumor										MB-2771	3.73611	DECEASED
	TCGA-BH-A1FU	4.62461	DECEASED	44	STAGE I	M0	N0	T1	BRCA_Normal	Negative	Negative	NA	With Tumor										MB-2772	12.5611	DECEASED
	TCGA-BH-A201	2.34518	LIVING	64	STAGE I	M0	N0	T1	BRCA_LumA	Positive	Positive	Negative	Tumor Free										MB-2774	10.9722	DECEASED
	TCGA-BH-A202	2.17806	LIVING	60	STAGE II	M0	N0	T2	BRCA_LumB	Positive	Positive	Positive	NA										MB-2778	15.1028	DECEASED
	TCGA-BH-A203	3.2164	DECEASED	78	STAGE II	M0	N1	T2	BRCA_Her2	NA	NA	NA	With Tumor										MB-2779	22.9361	LIVING
	TCGA-BH-A204	6.94239	DECEASED	80	STAGE II	M0	N1	T2	BRCA_LumB	NA	NA	NA	NA										MB-2781	3.36944	DECEASED
	TCGA-BH-A208	4.81913	DECEASED	48	STAGE II	M0	N1	T2	BRCA_Normal	NA	NA	NA	Tumor Free										MB-2786	5.68889	DECEASED
	TCGA-BH-A209	10.8465	DECEASED	77	STAGE I	M0	N0	T1	BRCA_LumB	Positive	Positive	NA	Tumor Free										MB-2790	9.74444	LIVING
	TCGA-BH-A28Q	3.06572	LIVING	46	STAGE II	M0	N1	T2	BRCA_LumA	Positive	Positive	Negative	Tumor Free										MB-2791	22.6611	LIVING
	TCGA-BH-A2L8	1.67669	LIVING	45	STAGE II	M0	N0	T2	BRCA_LumA	Positive	Positive	Negative	Tumor Free										MB-2792	9.23056	DECEASED
	TCGA-BH-A42U	9.21634	LIVING	80	STAGE II	M0	N0	T2	BRCA_Normal	Negative	Negative	Negative	NA										MB-2793	22.2694	LIVING
	TCGA-BH-A42V	1.73971	LIVING	41	STAGE I	M0	N1	T1	BRCA_LumA	Positive	Positive	Negative	Tumor Free										MB-2795	22.675	LIVING
	TCGA-BH-A5IZ	1.55341	LIVING	51	STAGE II	M0	N1	T2	BRCA_Basal	Positive	Negative	Negative	Tumor Free										MB-2796	7.30833	DECEASED
	TCGA-BH-A5J0	1.95888	LIVING	63	STAGE I	M0	N0	T1	BRCA_LumA	Positive	Positive	Negative	Tumor Free										MB-2797	21.0806	LIVING
	TCGA-BH-A6R8	0.802731	LIVING	46	STAGE II	M0	N0	T2	BRCA_LumA	Positive	Positive	NA	Tumor Free										MB-2801	22.6056	LIVING
	TCGA-BH-A6R9	0.438351	LIVING	61	STAGE II	M0	N0	T2	BRCA_Normal	Negative	Positive	Negative	Tumor Free										MB-2803	7.15556	DECEASED
	TCGA-BH-A8FY	0.80821	DECEASED	87	STAGE I	M0	N0	T1	BRCA_LumA	Positive	Positive	Negative	Tumor Free										MB-2814	19.2528	DECEASED
	TCGA-BH-A8FZ	1.57259	LIVING	58	STAGE I	M0	N0	T1	BRCA_Normal	Positive	Positive	Equivocal	Tumor Free										MB-2815	21.4639	LIVING
	TCGA-BH-A8G0	1.81368	LIVING	54	STAGE II	M0	N1	T2	BRCA_LumA	Positive	Positive	Negative	Tumor Free										MB-2819	22.5472	LIVING
	TCGA-BH-AB28	0.786293	LIVING	53	STAGE III	M0	N1	T3	BRCA_LumA	Positive	Positive	Negative	Tumor Free										MB-2820	21.2194	LIVING
	TCGA-C8-A12Q	1.05478	DECEASED	78	STAGE III	M0	N2	T1	BRCA_Her2	Negative	Negative	Positive	Tumor Free										MB-2821	11.3389	DECEASED
	TCGA-C8-A12W	1.05478	LIVING	49	STAGE III	M0	N1	T4	BRCA_LumB	Positive	Positive	Negative	Tumor Free										MB-2823	22.4917	LIVING
	TCGA-C8-A12Z	1.04656	LIVING	45	STAGE II	M0	N1	T2	BRCA_Her2	Negative	Negative	Positive	Tumor Free										MB-2827	19.6389	LIVING
	TCGA-C8-A130	1.01369	LIVING	52	STAGE III	M0	N2	T3	BRCA_LumB	Positive	Positive	Equivocal	Tumor Free										MB-2833	21.6472	LIVING
	TCGA-C8-A131	1.12602	LIVING	82	STAGE III	M0	N2	T2	BRCA_Basal	Negative	Negative	Negative	Tumor Free										MB-2834	12.8194	DECEASED
	TCGA-C8-A132	1.0493	LIVING	56	STAGE II	M0	N1	T2	BRCA_LumA	Positive	Positive	NA	Tumor Free										MB-2835	4.58611	DECEASED
	TCGA-C8-A134	1.0493	LIVING	52	STAGE II	M0	N0	T2	BRCA_Basal	Negative	Negative	Equivocal	Tumor Free										MB-2838	22.525	LIVING
	TCGA-C8-A135	1.0767	LIVING	64	STAGE II	M0	N1	T2	BRCA_Her2	Negative	Negative	Positive	Tumor Free										MB-2840	22.4167	LIVING
	TCGA-C8-A137	1.03834	LIVING	34	STAGE II	M0	N1	T2	BRCA_Her2	Negative	Negative	Positive	Tumor Free										MB-2842	1.64444	DECEASED
	TCGA-C8-A138	1.04108	LIVING	54	STAGE III	M0	N2	T2	BRCA_Her2	Positive	Negative	Equivocal	Tumor Free										MB-2843	19.2944	DECEASED
	TCGA-C8-A1HJ	0.0136985	LIVING	53	STAGE II	M0	N0	T2	BRCA_Basal	Negative	Negative	Negative	Tumor Free										MB-2844	12.2278	LIVING
	TCGA-C8-A1HK	1.00273	LIVING	53	STAGE II	M0	N1	T2	BRCA_Her2	Negative	Negative	Positive	Tumor Free										MB-2845	22.0639	LIVING
	TCGA-C8-A1HL	0.868484	LIVING	38	STAGE III	M0	N1	T3	BRCA_LumB	Positive	Negative	Equivocal	Tumor Free										MB-2846	12.475	DECEASED
	TCGA-C8-A1HM	1.02739	LIVING	74	STAGE II	M0	N0	T2	BRCA_LumB	Positive	Positive	Negative	Tumor Free										MB-2847	3.29444	DECEASED
	TCGA-C8-A1HN	1.07944	LIVING	56	STAGE II	M0	N0	T2	BRCA_LumB	Positive	Positive	Equivocal	Tumor Free										MB-2848	18.9778	DECEASED
	TCGA-C8-A26V	1.68765	LIVING	47	STAGE III	M0	N2	T3	BRCA_LumB	Positive	Positive	Negative	Tumor Free										MB-2849	3.6	DECEASED
	TCGA-C8-A26W	1.04382	LIVING	58	STAGE II	M0	N1	T2	BRCA_LumB	Positive	Positive	Equivocal	Tumor Free										MB-2850	0.786111	DECEASED
	TCGA-C8-A26X	1.03013	LIVING	58	STAGE II	M0	N1	T1	BRCA_Her2	Negative	Negative	Negative	Tumor Free										MB-2851	13.25	DECEASED
	TCGA-C8-A26Z	1.28766	LIVING	59	STAGE II	M0	N0	T2	BRCA_LumA	Positive	Positive	Negative	Tumor Free										MB-2853	22.4694	LIVING
	TCGA-C8-A273	1.40546	LIVING	29	STAGE II	M0	N1	T2	BRCA_LumA	Positive	Positive	Negative	Tumor Free										MB-2854	22.5361	LIVING
	TCGA-C8-A274	1.39177	LIVING	63	STAGE II	M0	N0	T2	BRCA_LumB	Positive	Positive	Negative	Tumor Free										MB-2857	20.8889	LIVING
	TCGA-C8-A275	0.0027397	LIVING	56	STAGE II	M0	N1	T1	BRCA_Her2	NA	NA	NA	Tumor Free										MB-2858	11.7972	DECEASED
	TCGA-C8-A278	0.81369	LIVING	61	STAGE III	M0	N2	T2	BRCA_Her2	Negative	Negative	Positive	Tumor Free										MB-2863	21.5278	LIVING
	TCGA-C8-A27A	2.04655	LIVING	48	STAGE II	M0	N1	T2	BRCA_LumB	Positive	Positive	Negative	Tumor Free										MB-2867	22.4444	LIVING
	TCGA-C8-A27B	1.20273	LIVING	48	STAGE II	M0	N0	T3	BRCA_Basal	Negative	Negative	Negative	Tumor Free										MB-2895	16.3806	DECEASED
	TCGA-C8-A3M7	2.83285	DECEASED	60	STAGE III	M0	N0	T4	BRCA_LumA	Negative	Negative	Negative	Tumor Free										MB-2896	19.7806	DECEASED
	TCGA-C8-A3M8	1.07944	LIVING	68	STAGE I	M0	N0	T1	BRCA_LumB	Positive	Positive	Positive	Tumor Free										MB-2900	1.72222	DECEASED
	TCGA-C8-A8HP	1.08492	LIVING	59	STAGE III	M0	N2	T2	BRCA_Her2	Negative	Negative	Positive	Tumor Free										MB-2901	18.1917	DECEASED
	TCGA-C8-A8HQ	1.04108	LIVING	53	STAGE II	M0	N1	T2	BRCA_LumB	Positive	Positive	Negative	Tumor Free										MB-2904	10.4667	DECEASED
	TCGA-C8-A8HR	1.1178	LIVING	49	STAGE III	M0	N2	T3	BRCA_Normal	NA	NA	NA	Tumor Free										MB-2912	22.2833	LIVING
	TCGA-D8-A13Y	4.73419	LIVING	52	STAGE I	M0	N0	T1	BRCA_LumB	Positive	Positive	Negative	Tumor Free										MB-2916	22.2444	LIVING
	TCGA-D8-A140	1.1041	LIVING	62	STAGE II	M0	N1	T2	BRCA_LumA	Positive	Positive	Positive	NA										MB-2917	2.66111	DECEASED
	TCGA-D8-A142	1.16437	LIVING	74	STAGE II	M0	N0	T3	BRCA_Basal	Negative	Negative	Equivocal	Tumor Free										MB-2919	20.0028	DECEASED
	TCGA-D8-A143	1.18081	LIVING	51	STAGE II	M0	N0	T2	BRCA_Basal	Negative	Negative	Negative	Tumor Free										MB-2922	1.2	DECEASED
	TCGA-D8-A145	1.12328	LIVING	80	STAGE II	M0	N1	T1	BRCA_LumA	Positive	Positive	Equivocal	Tumor Free										MB-2923	1.175	DECEASED
	TCGA-D8-A1J8	1.18081	LIVING	77	STAGE II	M0	N1	T2	BRCA_LumB	Positive	Positive	Negative	Tumor Free										MB-2927	21.975	DECEASED
	TCGA-D8-A1J9	1.45752	LIVING	48	STAGE I	M0	N0	T1	BRCA_LumB	Positive	Negative	Positive	Tumor Free										MB-2929	21.9056	DECEASED
	TCGA-D8-A1JB	4.62461	LIVING	54	STAGE II	M0	N1	T2	BRCA_LumA	Positive	Positive	Equivocal	Tumor Free										MB-2931	19.0083	DECEASED
	TCGA-D8-A1JC	1.31505	LIVING	59	STAGE III	M0	N2	T2	BRCA_LumB	Positive	Positive	Negative	Tumor Free										MB-2932	9.03611	LIVING
	TCGA-D8-A1JD	1.51231	LIVING	41	STAGE II	M0	N1	T2	BRCA_LumB	Positive	Positive	Negative	Tumor Free										MB-2933	13.4944	DECEASED
	TCGA-D8-A1JE	1.57533	LIVING	62	STAGE II	M0	N1	T1	BRCA_LumB	Positive	Positive	Negative	Tumor Free										MB-2939	8.43889	DECEASED
	TCGA-D8-A1JF	1.00273	LIVING	79	STAGE III	M0	N2	T1	BRCA_Her2	Negative	Negative	Negative	Tumor Free										MB-2944	2.26667	DECEASED
	TCGA-D8-A1JH	1.16711	LIVING	56	STAGE I	M0	N0	T1	BRCA_LumA	Positive	Positive	Negative	Tumor Free										MB-2947	9.33333	LIVING
	TCGA-D8-A1JI	1.5808	LIVING	54	STAGE II	MX	N1	T1	BRCA_LumB	Positive	Positive	Negative	Tumor Free										MB-2951	21.9472	LIVING
	TCGA-D8-A1JJ	1.67395	LIVING	54	STAGE II	M0	N0	T2	BRCA_LumB	Positive	Positive	Negative	Tumor Free										MB-2952	15.7583	DECEASED
	TCGA-D8-A1JL	1.67395	LIVING	72	STAGE II	M0	N0	T2	BRCA_Basal	Negative	Negative	Negative	Tumor Free										MB-2953	2.51111	DECEASED
	TCGA-D8-A1JM	1.61642	LIVING	59	STAGE II	M0	N1	T2	BRCA_Basal	Positive	Negative	Negative	Tumor Free										MB-2954	0.458333	DECEASED
	TCGA-D8-A1JN	1.69861	LIVING	80	STAGE III	MX	N3	T3	BRCA_LumA	Positive	Positive	Indeterminate	Tumor Free										MB-2957	21.8444	LIVING
	TCGA-D8-A1JP	1.75067	LIVING	73	STAGE I	M0	N0	T1	BRCA_LumA	Positive	Positive	Negative	NA										MB-2960	18.5167	DECEASED
	TCGA-D8-A1JS	1.01643	LIVING	77	STAGE I	M0	N0	T1	BRCA_LumA	Positive	Positive	Negative	Tumor Free										MB-2963	18.9861	DECEASED
	TCGA-D8-A1JT	1.10958	LIVING	70	STAGE II	M0	N0	T2	BRCA_LumB	Positive	Positive	Equivocal	Tumor Free										MB-2964	0.8	DECEASED
	TCGA-D8-A1JU	1.22464	LIVING	51	STAGE I	M0	N0	T1	BRCA_LumA	Positive	Positive	Negative	Tumor Free										MB-2966	22.0833	LIVING
	TCGA-D8-A1X5	1.54793	LIVING	81	STAGE III	MX	N3	T2	BRCA_LumB	Positive	Positive	Positive	Tumor Free										MB-2969	14.4083	DECEASED
	TCGA-D8-A1X6	1.48218	LIVING	80	STAGE III	MX	N2	T3	BRCA_LumB	Positive	Positive	Negative	Tumor Free										MB-2970	21.0722	DECEASED
	TCGA-D8-A1X7	1.39451	LIVING	40	STAGE II	MX	N0	T2	BRCA_LumB	Positive	Positive	Negative	NA										MB-2971	22.0194	LIVING
	TCGA-D8-A1X8	2.14518	LIVING	62	STAGE III	M0	N2	T1	BRCA_LumA	Positive	Indeterminate	Negative	Tumor Free										MB-2977	9.21667	DECEASED
	TCGA-D8-A1X9	1.99176	LIVING	66	STAGE II	M0	N1	T2	BRCA_LumA	Positive	Positive	Indeterminate	Tumor Free										MB-2983	15.0694	DECEASED
	TCGA-D8-A1XA	2.2986	LIVING	64	STAGE I	M0	N0	T1	BRCA_LumA	Positive	Positive	Equivocal	Tumor Free										MB-2984	21.7667	LIVING
	TCGA-D8-A1XB	1.51231	LIVING	62	STAGE II	M0	N1	T2	BRCA_LumA	Positive	Positive	Negative	Tumor Free										MB-2990	21.6667	LIVING
	TCGA-D8-A1XC	1.03287	DECEASED	85	STAGE III	M0	N1	T4	BRCA_LumA	Positive	Positive	Negative	Tumor Free										MB-2993	15.5861	LIVING
	TCGA-D8-A1XF	1.26848	LIVING	45	STAGE II	M0	N0	T2	BRCA_LumB	Positive	Positive	Negative	Tumor Free										MB-2994	21.2083	LIVING
	TCGA-D8-A1XG	1.22738	LIVING	86	STAGE III	M0	N1	T4	BRCA_LumA	Positive	Negative	Negative	Tumor Free										MB-2996	15.9361	LIVING
	TCGA-D8-A1XJ	1.81916	LIVING	76	STAGE III	MX	N1	T3	BRCA_Her2	Positive	Positive	Positive	Tumor Free										MB-2999	21.8333	LIVING
	TCGA-D8-A1XK	1.20821	LIVING	55	STAGE II	MX	N1	T2	BRCA_Basal	Negative	Negative	Negative	Tumor Free										MB-3001	21.9361	LIVING
	TCGA-D8-A1XL	1.66026	LIVING	34	STAGE II	MX	N1	T2	BRCA_LumB	Positive	Positive	Equivocal	Tumor Free										MB-3002	11.7139	DECEASED
	TCGA-D8-A1XM	1.47396	LIVING	57	STAGE I	M0	N0	T1	BRCA_LumA	Positive	Positive	Negative	Tumor Free										MB-3005	21.0889	LIVING
	TCGA-D8-A1XO	4.60817	LIVING	56	STAGE II	M0	N1	T2	BRCA_LumA	Positive	Positive	Negative	Tumor Free										MB-3006	1.30833	DECEASED
	TCGA-D8-A1XQ	1.36711	LIVING	69	STAGE II	M0	N0	T2	BRCA_Basal	Negative	Negative	Negative	Tumor Free										MB-3007	9.575	DECEASED
	TCGA-D8-A1XR	1.32053	LIVING	56	STAGE II	M0	N1	T2	BRCA_LumB	Positive	Positive	Negative	Tumor Free										MB-3008	12.4667	LIVING
	TCGA-D8-A1XT	1.38629	LIVING	61	STAGE II	M0	N1	T1	BRCA_Her2	Negative	Negative	Positive	Tumor Free										MB-3013	19.8639	LIVING
	TCGA-D8-A1XU	1.08218	LIVING	56	STAGE I	M0	N0	T1	BRCA_LumA	Positive	Positive	Negative	Tumor Free										MB-3014	21.8861	LIVING
	TCGA-D8-A1XV	1.263	LIVING	84	STAGE II	M0	N0	T2	BRCA_LumA	Positive	Positive	Equivocal	Tumor Free										MB-3016	21.5722	LIVING
	TCGA-D8-A1XW	3.58626	LIVING	53	STAGE II	M0	N0	T2	BRCA_Normal	Negative	Positive	Negative	Tumor Free										MB-3021	18.1306	DECEASED
	TCGA-D8-A1XY	1.37807	LIVING	74	STAGE II	MX	N0	T2	BRCA_LumA	Positive	Positive	Positive	Tumor Free										MB-3025	21.3333	LIVING
	TCGA-D8-A1XZ	1.2767	LIVING	81	STAGE III	MX	N2	T1	BRCA_LumB	Positive	Negative	Negative	Tumor Free										MB-3026	21.7667	LIVING
	TCGA-D8-A1Y0	1.29314	LIVING	65	STAGE III	MX	N2	T1	BRCA_LumA	Positive	Positive	Negative	Tumor Free										MB-3028	3.54722	DECEASED
	TCGA-D8-A1Y1	0.827388	DECEASED	80	STAGE III	MX	N1	T3	BRCA_LumB	Positive	Positive	Negative	Tumor Free										MB-3031	2.96944	DECEASED
	TCGA-D8-A1Y2	1.18629	LIVING	71	STAGE II	MX	N0	T2	BRCA_LumB	Positive	Positive	Indeterminate	Tumor Free										MB-3032	20.8444	LIVING
	TCGA-D8-A1Y3	1.17807	LIVING	61	STAGE III	MX	N2	T2	BRCA_LumB	Positive	Positive	Indeterminate	Tumor Free										MB-3033	5.86667	DECEASED
	TCGA-D8-A27E	1.45204	LIVING	66	STAGE I	M0	N0	T1	BRCA_LumA	Positive	Positive	Negative	Tumor Free										MB-3035	21.7278	LIVING
	TCGA-D8-A27F	1.33697	LIVING	40	STAGE II	M0	N0	T2	BRCA_Basal	Negative	Negative	Negative	Tumor Free										MB-3037	8.23611	LIVING
	TCGA-D8-A27G	1.12054	LIVING	75	STAGE II	M0	N0	T2	BRCA_LumA	Positive	Positive	Equivocal	Tumor Free										MB-3046	6.15278	DECEASED
	TCGA-D8-A27H	1.08766	LIVING	72	STAGE II	M0	N0	T2	BRCA_Basal	Negative	Negative	Negative	Tumor Free										MB-3049	21.6639	LIVING
	TCGA-D8-A27I	1.20273	LIVING	58	STAGE III	M0	N2	T1	BRCA_LumA	Positive	Positive	Negative	Tumor Free										MB-3050	21.2583	DECEASED
	TCGA-D8-A27K	4.0027	LIVING	47	STAGE II	M0	N1	T2	BRCA_LumA	Positive	Positive	Negative	Tumor Free										MB-3057	2.66944	DECEASED
	TCGA-D8-A27L	1.36711	LIVING	49	STAGE III	M0	N2	T1	BRCA_LumA	Positive	Positive	Negative	Tumor Free										MB-3058	21.1889	LIVING
	TCGA-D8-A27M	1.12328	LIVING	59	STAGE I	M0	N0	T1	BRCA_Basal	Negative	Negative	Negative	Tumor Free										MB-3060	3.71667	DECEASED
	TCGA-D8-A27N	1.4219	LIVING	36	STAGE III	M0	N2	T2	BRCA_LumB	Positive	Positive	Positive	Tumor Free										MB-3062	12.1972	LIVING
	TCGA-D8-A27P	0.134245	LIVING	64	STAGE I	M0	N0	T1	BRCA_LumA	Positive	Positive	Negative	Tumor Free										MB-3063	2.38056	DECEASED
	TCGA-D8-A27R	0.841087	LIVING	41	STAGE III	M0	N3	T2	BRCA_LumB	Positive	Positive	Equivocal	Tumor Free										MB-3064	13.7639	DECEASED
	TCGA-D8-A27T	1.0904	LIVING	53	STAGE III	M0	N3	T2	BRCA_LumA	Positive	Positive	Negative	Tumor Free										MB-3067	21.6278	LIVING
	TCGA-D8-A27V	1.04382	LIVING	62	STAGE II	M0	N0	T2	BRCA_LumA	Positive	Positive	Negative	Tumor Free										MB-3079	12.4667	LIVING
	TCGA-D8-A27W	1.02191	LIVING	55	STAGE III	M0	N0	T4	BRCA_LumB	Positive	Positive	Equivocal	Tumor Free										MB-3083	6.75833	DECEASED
	TCGA-D8-A3Z6	1.54245	LIVING	56	STAGE III	M0	N3	T3	BRCA_LumA	Positive	Positive	Negative	Tumor Free										MB-3085	17.5806	DECEASED
	TCGA-D8-A4Z1	1.80546	LIVING	68	STAGE I	M0	N0	T1	BRCA_LumA	Positive	Positive	Negative	Tumor Free										MB-3088	21.375	LIVING
	TCGA-D8-A73U	1.34793	LIVING	88	STAGE II	M0	N0	T2	BRCA_LumA	Positive	Positive	Negative	With Tumor										MB-3092	12.6944	DECEASED
	TCGA-D8-A73W	1.05478	DECEASED	79	STAGE III	MX	N1	T3	BRCA_LumA	Positive	Negative	Negative	NA										MB-3102	21.5278	LIVING
	TCGA-D8-A73X	2.10135	LIVING	53	STAGE II	M0	N0	T2	BRCA_LumA	Positive	Positive	Negative	Tumor Free										MB-3103	2.39444	DECEASED
	TCGA-E2-A105	3.58352	LIVING	79	STAGE II	M0	N0	T2	BRCA_LumA	Positive	Positive	Equivocal	Tumor Free										MB-3104	6.28056	DECEASED
	TCGA-E2-A107	2.86846	LIVING	54	STAGE III	M0	N2	T3	BRCA_LumA	Positive	Negative	Equivocal	With Tumor										MB-3105	21.0278	LIVING
	TCGA-E2-A108	2.29313	LIVING	64	STAGE III	M0	N2	T2	BRCA_Normal	Positive	Positive	Negative	NA										MB-3110	8.39444	LIVING
	TCGA-E2-A109	3.88215	LIVING	64	STAGE II	M0	N0	T2	BRCA_LumB	Positive	Negative	Equivocal	NA										MB-3121	10.9444	DECEASED
	TCGA-E2-A10A	3.36709	LIVING	41	STAGE II	M0	N0	T3	BRCA_LumA	Positive	Positive	Positive	With Tumor										MB-3122	21.4806	LIVING
	TCGA-E2-A10B	3.12599	LIVING	67	STAGE II	M0	N1	T2	BRCA_LumA	Positive	Positive	Equivocal	Tumor Free										MB-3123	13.9528	LIVING
	TCGA-E2-A10C	3.34243	LIVING	54	STAGE II	M0	N1	T2	BRCA_LumB	Positive	Positive	Negative	Tumor Free										MB-3153	18.9944	LIVING
	TCGA-E2-A10F	2.40545	LIVING	47	STAGE II	M0	N0	T2	BRCA_LumA	Positive	Positive	Equivocal	Tumor Free										MB-3165	18.4361	LIVING
	TCGA-E2-A14N	3.92872	LIVING	37	STAGE II	M0	N1	T2	BRCA_Basal	Negative	Negative	Negative	Tumor Free										MB-3167	11.4111	LIVING
	TCGA-E2-A14O	3.72325	LIVING	76	STAGE III	M0	N1	T3	BRCA_LumB	Positive	Positive	Equivocal	Tumor Free										MB-3171	18.3056	DECEASED
	TCGA-E2-A14P	3.41366	LIVING	79	STAGE III	M0	N3	T2	BRCA_Her2	Negative	Negative	Positive	Tumor Free										MB-3181	14.8472	DECEASED
	TCGA-E2-A14Q	3.18627	LIVING	50	STAGE II	M0	N1	T2	BRCA_LumA	Positive	Positive	Negative	Tumor Free										MB-3211	12.125	LIVING
	TCGA-E2-A14R	3.2164	LIVING	62	STAGE II	M0	N0	T2	BRCA_Basal	Negative	Negative	Negative	Tumor Free										MB-3218	20.7306	LIVING
	TCGA-E2-A14T	6.33144	LIVING	52	STAGE II	M0	N0	T2	BRCA_LumA	Positive	Positive	Negative	Tumor Free										MB-3222	1.99444	DECEASED
	TCGA-E2-A14V	2.85476	LIVING	53	STAGE II	M0	N1	T2	BRCA_Her2	Positive	Positive	Positive	Tumor Free										MB-3228	21	LIVING
	TCGA-E2-A14X	2.66298	LIVING	55	STAGE III	M0	N2	T2	BRCA_Basal	Negative	Negative	Negative	Tumor Free										MB-3235	19.6778	LIVING
	TCGA-E2-A14Y	5.77802	LIVING	35	STAGE II	M0	N0	T2	BRCA_Basal	Positive	Positive	Equivocal	Tumor Free										MB-3252	8.30833	LIVING
	TCGA-E2-A14Z	1.54245	DECEASED	64	STAGE I	M0	N0	T1	BRCA_LumA	Positive	Positive	Negative	With Tumor										MB-3253	4.65278	DECEASED
	TCGA-E2-A150	5.30131	LIVING	48	STAGE II	M0	N0	T2	BRCA_Basal	Negative	Negative	Negative	Tumor Free										MB-3254	10.325	LIVING
	TCGA-E2-A152	5.83007	LIVING	56	STAGE I	M0	N0	T1	BRCA_Her2	Positive	Negative	Positive	With Tumor										MB-3266	4.26667	DECEASED
	TCGA-E2-A153	1.93697	LIVING	51	STAGE II	M0	N1	T2	BRCA_LumA	Positive	Positive	Negative	Tumor Free										MB-3271	5.45556	DECEASED
	TCGA-E2-A154	1.61916	LIVING	68	STAGE I	M0	N0	T1	BRCA_LumA	Positive	Positive	Negative	Tumor Free										MB-3272	1.88889	DECEASED
	TCGA-E2-A155	1.75341	LIVING	58	STAGE II	M0	N1	T2	BRCA_LumB	Positive	Negative	Negative	Tumor Free										MB-3275	3.46111	DECEASED
	TCGA-E2-A156	1.98902	LIVING	61	STAGE I	M0	N0	T1	BRCA_LumA	Positive	Positive	Negative	Tumor Free										MB-3277	2.74444	DECEASED
	TCGA-E2-A158	1.23286	LIVING	43	STAGE II	M0	N1	T1	BRCA_Basal	Negative	Negative	Negative	Tumor Free										MB-3292	18.1472	LIVING
	TCGA-E2-A159	2.08765	LIVING	50	STAGE II	M0	N0	T2	BRCA_Basal	Negative	Negative	NA	Tumor Free										MB-3295	13.2111	DECEASED
	TCGA-E2-A15A	1.94518	LIVING	45	STAGE III	M0	N3	T2	BRCA_LumB	Positive	Positive	Negative	Tumor Free										MB-3297	19.6722	LIVING
	TCGA-E2-A15C	1.90135	LIVING	61	STAGE I	M0	N0	T1	BRCA_LumA	Positive	Positive	Equivocal	Tumor Free										MB-3298	20.2139	LIVING
	TCGA-E2-A15D	1.44108	LIVING	47	STAGE II	M0	N0	T2	BRCA_LumA	Positive	Positive	Equivocal	Tumor Free										MB-3300	20.5833	LIVING
	TCGA-E2-A15E	1.72601	LIVING	40	STAGE II	M0	N1	T1	BRCA_LumA	Positive	Positive	NA	Tumor Free										MB-3301	20.7306	LIVING
	TCGA-E2-A15F	1.80272	LIVING	64	STAGE I	M0	N0	T1	BRCA_LumA	Positive	Positive	Negative	Tumor Free										MB-3303	20.325	LIVING
	TCGA-E2-A15G	1.51779	LIVING	76	STAGE II	M0	N0	T2	BRCA_LumA	Positive	Positive	Negative	Tumor Free										MB-3328	15.9278	DECEASED
	TCGA-E2-A15H	1.0767	LIVING	38	STAGE II	M0	N1	T1	BRCA_LumA	Positive	Positive	Equivocal	Tumor Free										MB-3329	3.16389	DECEASED
	TCGA-E2-A15I	4.63557	LIVING	44	STAGE II	M0	N0	T2	BRCA_LumA	Positive	Positive	Equivocal	Tumor Free										MB-3341	12.3972	DECEASED
	TCGA-E2-A15J	4.4931	LIVING	51	STAGE I	M0	N0	T1	BRCA_LumA	Positive	Positive	Equivocal	Tumor Free										MB-3344	20.1056	LIVING
	TCGA-E2-A15K	0.753416	LIVING	58	STAGE II	M0	N1	T2	BRCA_LumB	Positive	Positive	Equivocal	Tumor Free										MB-3350	18.9833	DECEASED
	TCGA-E2-A15L	1.71505	LIVING	65	STAGE II	M0	N0	T2	BRCA_LumA	Positive	Positive	Equivocal	Tumor Free										MB-3351	20.1556	LIVING
	TCGA-E2-A15M	0.920538	DECEASED	66	STAGE II	M0	N0	T2	BRCA_LumA	Positive	Positive	Negative	Tumor Free										MB-3355	9.08333	LIVING
	TCGA-E2-A15O	4.23283	LIVING	89	STAGE I	M0	NX	T1	BRCA_LumA	Positive	Positive	Equivocal	Tumor Free										MB-3357	3.16944	DECEASED
	TCGA-E2-A15P	1.63012	LIVING	61	STAGE I	M0	N0	T1	BRCA_LumA	Positive	Positive	Negative	Tumor Free										MB-3360	2.23056	DECEASED
	TCGA-E2-A15R	4.74515	LIVING	64	STAGE II	M0	N1	T1	BRCA_LumA	Positive	Positive	Equivocal	Tumor Free										MB-3361	5.68333	DECEASED
	TCGA-E2-A15S	1.17259	LIVING	34	STAGE II	M0	N1	T2	BRCA_LumB	Positive	Negative	Equivocal	Tumor Free										MB-3363	0.905556	DECEASED
	TCGA-E2-A15T	4.28214	LIVING	65	STAGE II	M0	N0	T2	BRCA_LumB	Positive	Positive	Equivocal	Tumor Free										MB-3365	20.1333	LIVING
	TCGA-E2-A1AZ	6.38075	LIVING	63	STAGE II	M0	N1	T2	BRCA_Basal	Negative	Negative	Indeterminate	Tumor Free										MB-3367	14.9528	LIVING
	TCGA-E2-A1B0	4.46844	LIVING	50	STAGE III	M0	N2	T2	BRCA_Her2	Negative	Negative	Positive	Tumor Free										MB-3371	20.1056	LIVING
	TCGA-E2-A1B1	7.26841	LIVING	45	STAGE II	M0	N1	T2	BRCA_LumA	Positive	Positive	Equivocal	Tumor Free										MB-3378	7.29444	DECEASED
	TCGA-E2-A1B4	2.75065	DECEASED	74	STAGE III	M0	N2	T1	BRCA_LumA	Positive	Positive	Negative	Tumor Free										MB-3379	9.48611	DECEASED
	TCGA-E2-A1B5	2.69586	LIVING	46	STAGE II	M0	N0	T2	BRCA_LumA	Positive	Positive	Negative	Tumor Free										MB-3381	19.7194	LIVING
	TCGA-E2-A1B6	2.37532	LIVING	44	STAGE II	M0	N0	T2	BRCA_Basal	Negative	Negative	Equivocal	Tumor Free										MB-3382	11.3528	LIVING
	TCGA-E2-A1BC	1.37259	LIVING	63	STAGE I	M0	N0	T1	BRCA_LumA	Positive	Positive	Negative	Tumor Free										MB-3383	1.93333	DECEASED
	TCGA-E2-A1BD	3.10408	LIVING	53	STAGE II	M0	N0	T2	BRCA_LumA	Positive	Positive	Equivocal	Tumor Free										MB-3386	4.63611	DECEASED
	TCGA-E2-A1IE	6.47116	LIVING	61	STAGE II	M0	N1	T2	BRCA_LumA	Positive	Positive	Equivocal	Tumor Free										MB-3388	19.05	DECEASED
	TCGA-E2-A1IF	3.11777	LIVING	74	STAGE I	M0	N0	T1	BRCA_LumA	Positive	Positive	Negative	Tumor Free										MB-3389	20.0583	LIVING
	TCGA-E2-A1IG	5.86295	LIVING	45	STAGE II	M0	N1	T2	BRCA_LumA	Positive	Positive	Negative	Tumor Free										MB-3395	20.3139	LIVING
	TCGA-E2-A1IH	2.81093	LIVING	80	STAGE I	M0	N0	T1	BRCA_LumA	Positive	Positive	Equivocal	Tumor Free										MB-3396	18.8944	LIVING
	TCGA-E2-A1II	2.80819	LIVING	51	STAGE I	M0	N0	T1	BRCA_Basal	Negative	Positive	Negative	Tumor Free										MB-3402	4.16944	DECEASED
	TCGA-E2-A1IJ	2.36984	LIVING	57	STAGE I	M0	N0	T1	BRCA_LumA	Positive	Positive	Equivocal	Tumor Free										MB-3403	11.5278	LIVING
	TCGA-E2-A1IK	4.93145	LIVING	71	STAGE II	M0	N1	T1	BRCA_LumA	Positive	Positive	Negative	Tumor Free										MB-3412	19.0667	LIVING
	TCGA-E2-A1IL	0.323284	LIVING	78	STAGE II	M0	N1	T1	BRCA_LumA	Positive	Positive	Negative	NA										MB-3417	8.62222	LIVING
	TCGA-E2-A1IN	1.84929	LIVING	60	STAGE I	M0	N0	T1	BRCA_LumA	Positive	Positive	Negative	Tumor Free										MB-3429	20.2917	LIVING
	TCGA-E2-A1IO	5.08214	LIVING	37	STAGE I	M0	N0	T1	BRCA_LumA	Positive	Positive	Equivocal	Tumor Free										MB-3430	18.3139	DECEASED
	TCGA-E2-A1IU	0.923278	LIVING	60	STAGE I	M0	N0	T1	BRCA_LumA	Positive	Positive	Negative	Tumor Free										MB-3435	2.11944	DECEASED
	TCGA-E2-A1L6	4.51502	LIVING	44	STAGE II	M0	N1	T1	BRCA_LumA	Positive	Positive	Negative	Tumor Free										MB-3436	4.23056	DECEASED
	TCGA-E2-A1L7	5.03008	LIVING	40	STAGE III	M0	N2	T2	BRCA_LumB	Negative	Negative	Negative	Tumor Free										MB-3437	9.06389	LIVING
	TCGA-E2-A1L8	6.13692	LIVING	52	STAGE II	M0	N1	T2	BRCA_LumA	Positive	Positive	Equivocal	Tumor Free										MB-3439	15.7278	LIVING
	TCGA-E2-A1L9	1.63834	LIVING	40	STAGE II	M0	N1	T1	BRCA_LumA	Positive	Positive	Negative	Tumor Free										MB-3450	20.0389	LIVING
	TCGA-E2-A1LA	2.04929	LIVING	59	STAGE II	M0	N1	T1	BRCA_LumA	Positive	Positive	Equivocal	Tumor Free										MB-3452	9.98889	DECEASED
	TCGA-E2-A1LB	6.31774	LIVING	41	STAGE II	M0	N1	T2	BRCA_Her2	Negative	Negative	Positive	Tumor Free										MB-3453	2.73611	DECEASED
	TCGA-E2-A1LG	4.17256	LIVING	50	STAGE II	M0	N0	T2	BRCA_Basal	Negative	Negative	Equivocal	Tumor Free										MB-3459	20.1167	LIVING
	TCGA-E2-A1LH	8.89579	LIVING	59	STAGE I	M0	N0	T1	BRCA_Basal	Negative	Negative	Negative	Tumor Free										MB-3462	19.5194	LIVING
	TCGA-E2-A1LI	8.55059	LIVING	57	STAGE II	M0	N1	T2	BRCA_Basal	Negative	Negative	Equivocal	Tumor Free										MB-3466	19.5111	DECEASED
	TCGA-E2-A1LK	0.728759	DECEASED	84	STAGE III	M0	N3	T4	BRCA_Basal	Negative	Negative	Equivocal	With Tumor										MB-3467	3.23333	DECEASED
	TCGA-E2-A1LL	3.58626	LIVING	73	STAGE III	MX	N2	T3	BRCA_Basal	Negative	Negative	Negative	Tumor Free										MB-3470	5.21111	DECEASED
	TCGA-E2-A2P6	2.87942	LIVING	77	STAGE II	M0	N1	T2	BRCA_LumA	Positive	Positive	NA	Tumor Free										MB-3476	13.2556	DECEASED
	TCGA-E2-A56Z	0.690403	LIVING	69	STAGE II	M0	N1	T2	BRCA_LumB	Positive	Positive	Equivocal	Tumor Free										MB-3479	19.3056	LIVING
	TCGA-E2-A570	2.55066	LIVING	47	STAGE I	M0	N1	T1	BRCA_LumA	Positive	Positive	Equivocal	Tumor Free										MB-3487	19.7611	LIVING
	TCGA-E2-A573	2.90956	LIVING	48	STAGE I	M0	N0	T1	BRCA_Basal	Negative	Negative	Equivocal	Tumor Free										MB-3488	2.28889	DECEASED
	TCGA-E2-A574	3.2301	LIVING	44	STAGE II	M0	N0	T2	BRCA_Basal	Negative	Negative	Equivocal	Tumor Free										MB-3490	8.53333	DECEASED
	TCGA-E2-A576	2.8575	LIVING	69	STAGE I	MX	N0	T1	BRCA_LumA	Positive	Positive	Equivocal	Tumor Free										MB-3492	9.84444	DECEASED
	TCGA-E9-A1N4	2.7397	LIVING	41	STAGE III	M0	N2	T2	BRCA_LumA	Positive	Positive	Positive	Tumor Free										MB-3497	1.29167	DECEASED
	TCGA-E9-A1R2	2.9123	LIVING	51	STAGE III	MX	N3	T2	BRCA_LumA	Positive	Negative	Equivocal	Tumor Free										MB-3500	19.9417	LIVING
	TCGA-E9-A1R3	0.213696	LIVING	70	STAGE III	M0	N3	T2	BRCA_LumA	NA	NA	NA	Tumor Free										MB-3502	19.1111	LIVING
	TCGA-E9-A1R4	0.509583	LIVING	66	STAGE I	M0	N0	T1	BRCA_LumB	NA	NA	NA	Tumor Free										MB-3506	20.0694	LIVING
	TCGA-E9-A1R5	0.252052	LIVING	63	STAGE I	M0	N0	T1	BRCA_LumA	NA	NA	NA	Tumor Free										MB-3510	4.96667	DECEASED
	TCGA-E9-A1R6	0.928757	LIVING	63	STAGE II	M0	N0	T2	BRCA_LumA	NA	NA	NA	Tumor Free										MB-3525	19.725	LIVING
	TCGA-E9-A1R7	4.01913	LIVING	64	STAGE II	M0	N0	T2	BRCA_LumB	NA	NA	NA	Tumor Free										MB-3526	7.17222	DECEASED
	TCGA-E9-A1RA	3.75064	LIVING	48	STAGE I	M0	N0	T1	BRCA_LumA	NA	NA	NA	Tumor Free										MB-3528	9.47222	LIVING
	TCGA-E9-A1RB	2.67394	DECEASED	40	STAGE II	M0	N0	T2	BRCA_LumB	NA	NA	NA	Tumor Free										MB-3530	9.41389	DECEASED
	TCGA-E9-A1RC	3.35339	LIVING	56	STAGE III	M0	N3	T4	BRCA_LumA	NA	NA	NA	Tumor Free										MB-3536	7.18611	DECEASED
	TCGA-E9-A1RD	0.0931497	LIVING	67	STAGE II	M0	N0	T2	BRCA_LumA	NA	NA	NA	Tumor Free										MB-3545	19.3944	DECEASED
	TCGA-E9-A1RE	3.88763	LIVING	74	STAGE III	M0	N2	T2	BRCA_LumB	NA	NA	NA	Tumor Free										MB-3548	19.5444	DECEASED
	TCGA-E9-A1RF	0.547939	LIVING	68	STAGE III	M0	N2	T2	BRCA_LumA	NA	NA	NA	Tumor Free										MB-3556	3.16944	DECEASED
	TCGA-E9-A1RG	1.77258	LIVING	62	STAGE III	M0	N2	T1	BRCA_LumB	NA	NA	NA	Tumor Free										MB-3567	19.6694	LIVING
	TCGA-E9-A1RH	3.88215	LIVING	63	STAGE II	M0	N0	T2	BRCA_Her2	NA	NA	NA	Tumor Free										MB-3576	2.07222	DECEASED
	TCGA-E9-A1RI	3.96982	LIVING	43	STAGE III	M0	N2	T1	BRCA_LumA	NA	NA	NA	Tumor Free										MB-3582	19.1139	DECEASED
	TCGA-E9-A226	2.8712	DECEASED	45	STAGE III	M0	N2	T2	BRCA_LumB	NA	NA	NA	Tumor Free										MB-3600	17.8917	LIVING
	TCGA-E9-A227	2.6712	LIVING	42	STAGE II	M0	N1	T2	BRCA_LumA	Positive	Positive	Negative	With Tumor										MB-3606	9.21944	LIVING
	TCGA-E9-A243	1.67669	LIVING	52	STAGE II	M0	N0	T2	BRCA_Basal	NA	NA	NA	Tumor Free										MB-3614	19.6167	LIVING
	TCGA-E9-A244	0.0575336	LIVING	54	STAGE II	M0	N0	T2	BRCA_Basal	NA	NA	NA	Tumor Free										MB-3702	19.2056	LIVING
	TCGA-E9-A245	0.0712321	LIVING	47	STAGE II	M0	N1	T2	BRCA_LumA	NA	NA	NA	Tumor Free										MB-3706	3.23333	DECEASED
	TCGA-E9-A247	3.24928	LIVING	59	STAGE I	M0	N0	T1	BRCA_LumA	NA	NA	NA	Tumor Free										MB-3707	19.0639	DECEASED
	TCGA-E9-A248	0.161642	LIVING	51	STAGE II	M0	N0	T2	BRCA_Her2	NA	NA	NA	Tumor Free										MB-3711	18.5083	LIVING
	TCGA-E9-A249	0.594514	LIVING	45	STAGE II	M0	N0	T2	BRCA_LumB	NA	NA	NA	Tumor Free										MB-3748	19	LIVING
	TCGA-E9-A24A	2.04655	LIVING	69	STAGE II	M0	N1	T1	BRCA_LumA	NA	NA	NA	Tumor Free										MB-3752	6.27778	DECEASED
	TCGA-E9-A295	1.02739	LIVING	71	STAGE II	M0	N0	T2	BRCA_LumA	Positive	Positive	Positive	Tumor Free										MB-3754	7.72778	DECEASED
	TCGA-E9-A2JS	2.47669	DECEASED	72	STAGE II	M0	N1	T2	BRCA_LumB	NA	NA	NA	Tumor Free										MB-3781	18.7139	LIVING
	TCGA-E9-A2JT	0.789032	LIVING	63	STAGE II	M0	N0	T2	BRCA_LumA	NA	NA	NA	Tumor Free										MB-3797	19.0278	LIVING
	TCGA-E9-A3HO	3.17257	LIVING	49	STAGE II	M0	N0	T2	BRCA_LumB	NA	NA	NA	Tumor Free										MB-3824	10.5389	DECEASED
	TCGA-E9-A3QA	2.51504	LIVING	33	STAGE II	M0	N0	T2	BRCA_Basal	NA	NA	NA	Tumor Free										MB-3838	11.2056	DECEASED
	TCGA-E9-A3X8	2.53696	LIVING	48	STAGE II	M0	N1	T2	BRCA_LumA	Positive	Positive	Positive	Tumor Free										MB-3840	23.9361	LIVING
	TCGA-E9-A54Y	1.98628	LIVING	63	STAGE III	M0	N2	T2	BRCA_LumB	Positive	Positive	Negative	Tumor Free										MB-3842	18.8389	LIVING
	TCGA-E9-A5FK	2.22463	LIVING	60	STAGE III	M0	N3	T2	BRCA_LumA	Positive	Positive	Negative	Tumor Free										MB-3850	6.025	LIVING
	TCGA-E9-A5FL	0.0657527	LIVING	65	STAGE II	M0	N0	T3	BRCA_Basal	Negative	Negative	Negative	Tumor Free										MB-3852	18.7917	LIVING
	TCGA-E9-A5UO	2.15066	LIVING	41	STAGE II	M0	N0	T2	BRCA_LumB	NA	NA	NA	Tumor Free										MB-3854	8.26944	LIVING
	TCGA-E9-A6HE	2.32052	LIVING	45	STAGE III	MX	N3	T3	BRCA_LumA	Positive	Positive	Negative	NA										MB-3865	16.6639	LIVING
	TCGA-EW-A1IW	1.01643	LIVING	80	STAGE II	MX	N1	T2	BRCA_LumA	Positive	Positive	Positive	Tumor Free										MB-3866	18.7917	LIVING
	TCGA-EW-A1IX	3.30955	LIVING	48	STAGE II	MX	N1	T1	BRCA_LumA	Positive	Positive	Negative	Tumor Free										MB-3871	14.4	DECEASED
	TCGA-EW-A1IY	0.706842	LIVING	38	STAGE I	MX	N0	T1	BRCA_LumB	Positive	Positive	Negative	Tumor Free										MB-3874	15.5361	LIVING
	TCGA-EW-A1IZ	1.51779	LIVING	53	STAGE III	MX	N2	T2	BRCA_LumA	Positive	Positive	Negative	Tumor Free										MB-3978	8.40556	DECEASED
	TCGA-EW-A1J1	1.57533	LIVING	38	STAGE II	M0	N1	T2	BRCA_LumA	Positive	Positive	Negative	Tumor Free										MB-4000	2.33889	DECEASED
	TCGA-EW-A1J2	1.1041	LIVING	50	STAGE II	MX	N1	T1	BRCA_LumA	Positive	Positive	Negative	Tumor Free										MB-4001	4.13889	DECEASED
	TCGA-EW-A1J3	1.38081	LIVING	61	STAGE I	M0	N0	T1	BRCA_LumA	Positive	Positive	Positive	Tumor Free										MB-4003	8.88056	DECEASED
	TCGA-EW-A1J5	1.30683	LIVING	59	STAGE II	M0	N0	T3	BRCA_LumA	Positive	Positive	Negative	Tumor Free										MB-4004	21.4056	DECEASED
	TCGA-EW-A1J6	2.39723	LIVING	70	STAGE I	M0	N0	T1	BRCA_LumB	Positive	Positive	Negative	Tumor Free										MB-4005	15.6972	LIVING
	TCGA-EW-A1OV	2.16162	LIVING	56	STAGE II	MX	N1	T2	BRCA_Her2	Negative	Negative	Negative	Tumor Free										MB-4008	3.72778	DECEASED
	TCGA-EW-A1OX	2.49586	LIVING	43	STAGE II	MX	N0	T2	BRCA_LumB	Positive	Positive	Negative	Tumor Free										MB-4010	0.975	DECEASED
	TCGA-EW-A1OY	2.48764	LIVING	63	STAGE II	MX	N0	T2	BRCA_LumB	Positive	Positive	Negative	Tumor Free										MB-4011	16.0972	LIVING
	TCGA-EW-A1OZ	3.36709	LIVING	56	STAGE II	M0	N0	T2	BRCA_LumB	Positive	Negative	Equivocal	Tumor Free										MB-4012	23.1139	DECEASED
	TCGA-EW-A1P0	3.42736	LIVING	55	STAGE II	MX	N1	T2	BRCA_LumB	Positive	Negative	Negative	With Tumor										MB-4015	0.941667	DECEASED
	TCGA-EW-A1P1	3.31503	LIVING	68	STAGE III	MX	N3	T2	BRCA_Normal	Negative	Negative	Equivocal	With Tumor										MB-4017	11.6083	DECEASED
	TCGA-EW-A1P3	4.41365	LIVING	48	STAGE II	MX	N0	T2	BRCA_LumA	Positive	Positive	Negative	Tumor Free										MB-4018	8.80556	DECEASED
	TCGA-EW-A1P4	2.4849	LIVING	43	STAGE II	M0	N0	T2	BRCA_Basal	Negative	Negative	Negative	Tumor Free										MB-4024	10.3417	LIVING
	TCGA-EW-A1P5	1.92601	LIVING	77	STAGE II	M0	N1	T2	BRCA_LumA	Positive	Positive	Negative	Tumor Free										MB-4033	1.26667	DECEASED
	TCGA-EW-A1P6	1.53971	LIVING	64	STAGE II	M0	N1	T2	BRCA_LumA	Positive	Positive	Negative	Tumor Free										MB-4046	24.8361	DECEASED
	TCGA-EW-A1P7	2.50682	LIVING	59	STAGE II	M0	N0	T2	BRCA_Normal	Negative	Negative	Equivocal	Tumor Free										MB-4059	14.3333	DECEASED
	TCGA-EW-A1P8	0.654787	DECEASED	58	STAGE III	M0	N3	T2	BRCA_Basal	Negative	Negative	Negative	With Tumor										MB-4079	29.25	DECEASED
	TCGA-EW-A1PA	1.57533	LIVING	59	STAGE II	M0	N1	T2	BRCA_LumA	Positive	Positive	Negative	Tumor Free										MB-4091	23.4472	DECEASED
	TCGA-EW-A1PB	1.66574	LIVING	70	STAGE III	MX	N1	T3	BRCA_Basal	Negative	Negative	Negative	Tumor Free										MB-4098	14.6972	LIVING
	TCGA-EW-A1PE	0.876703	LIVING	56	STAGE II	M0	N1	T1	BRCA_LumA	Positive	Positive	Negative	Tumor Free										MB-4119	5.65	DECEASED
	TCGA-EW-A1PG	2.87942	LIVING	53	STAGE II	MX	N1	T2	BRCA_Normal	Positive	Positive	Equivocal	Tumor Free										MB-4120	18.0917	DECEASED
	TCGA-EW-A1PH	1.663	LIVING	52	STAGE II	M0	N1	T1	BRCA_Basal	Negative	Negative	Negative	Tumor Free										MB-4126	14.5667	DECEASED
	TCGA-EW-A2FR	4.58351	LIVING	59	STAGE III	MX	N3	T1	BRCA_Her2	Negative	Negative	Equivocal	Tumor Free										MB-4127	21.5139	DECEASED
	TCGA-EW-A2FS	4.39447	LIVING	41	STAGE II	MX	N1	T2	BRCA_LumA	Positive	Negative	Negative	Tumor Free										MB-4139	13.7833	DECEASED
	TCGA-EW-A2FV	2.15888	LIVING	39	STAGE III	MX	N3	T3	BRCA_LumA	Positive	Positive	Negative	Tumor Free										MB-4140	9.54167	DECEASED
	TCGA-EW-A2FW	1.84108	LIVING	52	STAGE II	MX	N0	T2	BRCA_LumB	Positive	Positive	Negative	Tumor Free										MB-4141	12.3194	DECEASED
	TCGA-EW-A423	1.46026	LIVING	75	STAGE II	MX	N0	T2	BRCA_LumA	Positive	Positive	Negative	Tumor Free										MB-4145	18.1361	DECEASED
	TCGA-EW-A6S9	1.26848	LIVING	34	STAGE II	M0	N1	T1	BRCA_LumA	Positive	Positive	Positive	Tumor Free										MB-4146	1.30278	DECEASED
	TCGA-EW-A6SB	2.08217	LIVING	62	STAGE II	M0	N0	T2	BRCA_Basal	Negative	Negative	Negative	Tumor Free										MB-4148	5.25278	DECEASED
	TCGA-EW-A6SC	2.60819	LIVING	60	STAGE II	M0	N0	T2	BRCA_LumA	Positive	Positive	Negative	Tumor Free										MB-4154	4.13056	DECEASED
	TCGA-EW-A6SD	2.76709	LIVING	32	STAGE II	M0	N1	T2	BRCA_Her2	Negative	Negative	NA	Tumor Free										MB-4171	15.3917	DECEASED
	TCGA-GI-A2C8	0.616432	LIVING	63	STAGE III	MX	N0	T4	BRCA_LumA	Positive	Positive	Negative	NA										MB-4173	13.3611	DECEASED
	TCGA-GM-A2D9	4.96433	DECEASED	69	STAGE I	M0	N0	T1	BRCA_LumA	Positive	Positive	NA	With Tumor										MB-4189	29.6	DECEASED
	TCGA-GM-A2DA	18.0628	DECEASED	46	STAGE II	M0	N1	T2	BRCA_LumA	Positive	Positive	Equivocal	With Tumor										MB-4212	27.5306	LIVING
	TCGA-GM-A2DB	6.59171	LIVING	62	STAGE II	M0	N0	T2	BRCA_Her2	Negative	Negative	Negative	Tumor Free										MB-4213	7.04167	DECEASED
	TCGA-GM-A2DC	6.94513	LIVING	57	STAGE II	M0	N1	T1	BRCA_LumA	Positive	Positive	NA	Tumor Free										MB-4222	4.60278	DECEASED
	TCGA-GM-A2DD	6.25199	LIVING	53	STAGE I	M0	N0	T1	BRCA_Normal	Negative	Negative	Equivocal	Tumor Free										MB-4224	5.45833	DECEASED
	TCGA-GM-A2DF	5.90404	LIVING	53	STAGE II	M0	N1	T1	BRCA_Basal	Negative	Negative	Negative	Tumor Free										MB-4230	9.63333	DECEASED
	TCGA-GM-A2DH	6.00815	LIVING	58	STAGE I	M0	N0	T1	BRCA_Her2	Negative	Negative	Negative	Tumor Free										MB-4233	3.03056	DECEASED
	TCGA-GM-A2DI	7.09581	LIVING	52	STAGE I	M0	N0	T1	BRCA_LumA	Negative	Negative	NA	Tumor Free										MB-4234	21.1278	DECEASED
	TCGA-GM-A2DK	7.2465	LIVING	58	STAGE I	M0	N0	T1	BRCA_LumA	Positive	Negative	Negative	Tumor Free										MB-4235	27.9778	DECEASED
	TCGA-GM-A2DL	9.64099	LIVING	50	STAGE I	M0	N0	T1	BRCA_LumA	Positive	Positive	Negative	Tumor Free										MB-4236	16.975	DECEASED
	TCGA-GM-A2DM	8.83826	LIVING	57	STAGE II	M0	N0	T2	BRCA_LumA	Positive	Positive	Negative	Tumor Free										MB-4250	8.34722	DECEASED
	TCGA-GM-A2DN	8.4684	LIVING	58	STAGE II	M0	N0	T2	BRCA_LumA	Positive	Positive	Negative	Tumor Free										MB-4254	14.8667	LIVING
	TCGA-GM-A2DO	7.11225	LIVING	54	STAGE I	M0	N0	T1	BRCA_LumB	Positive	Positive	Negative	Tumor Free										MB-4264	13.6	DECEASED
	TCGA-GM-A3NW	9.20812	LIVING	63	STAGE II	M0	N0	T2	BRCA_LumA	Negative	Positive	Equivocal	Tumor Free										MB-4266	2.825	DECEASED
	TCGA-GM-A3XL	5.77528	LIVING	49	STAGE II	M0	N0	T2	BRCA_Basal	Negative	Negative	NA	Tumor Free										MB-4270	8.225	DECEASED
	TCGA-GM-A4E0	6.00267	LIVING	67	STAGE III	M0	N3	T3	BRCA_LumA	Positive	Positive	NA	Tumor Free										MB-4274	4.99444	DECEASED
	TCGA-GM-A5PV	1.12875	LIVING	63	STAGE II	M0	N1	T2	BRCA_LumA	Positive	Positive	NA	Tumor Free										MB-4276	11.0167	DECEASED
	TCGA-GM-A5PX	1.50957	LIVING	65	STAGE II	M0	N1	T2	BRCA_LumA	Positive	Positive	Negative	Tumor Free										MB-4278	20.35	DECEASED
	TCGA-HN-A2NL	0.216436	LIVING	56	STAGE II	M0	N0	T2	BRCA_Basal	Negative	Negative	Negative	Tumor Free										MB-4281	21.6694	DECEASED
	TCGA-HN-A2OB	5.20542	DECEASED	45	STAGE II	M0	N1	T2	BRCA_LumA	Positive	Positive	Negative	With Tumor										MB-4282	2.84167	LIVING
	TCGA-JL-A3YX	0.964373	LIVING	46	STAGE II	M0	N0	T2	BRCA_LumA	Positive	Positive	Positive	NA										MB-4283	14.5694	LIVING
	TCGA-LD-A66U	1.76984	LIVING	44	STAGE II	MX	N1	T2	BRCA_LumA	Positive	Positive	Negative	Tumor Free										MB-4289	8.06944	DECEASED
	TCGA-LD-A74U	1.10136	LIVING	79	STAGE III	M0	N3	T3	BRCA_LumA	Positive	Negative	Negative	With Tumor										MB-4292	27.9667	DECEASED
	TCGA-LD-A7W6	1.10684	LIVING	54	STAGE II	M0	N1	T2	BRCA_LumA	Positive	Positive	Negative	Tumor Free										MB-4293	18.2639	DECEASED
	TCGA-LD-A9QF	0.884922	LIVING	73	STAGE I	M0	N0	T1	BRCA_Normal	Negative	Negative	Positive	Tumor Free										MB-4300	15.7528	LIVING
	TCGA-LL-A440	2.07943	LIVING	61	STAGE I	MX	N0	T1	BRCA_LumA	Positive	Positive	Equivocal	Tumor Free										MB-4303	7.41944	DECEASED
	TCGA-LL-A50Y	2.08765	LIVING	84	STAGE II	MX	N0	T2	BRCA_LumA	Positive	Positive	Equivocal	Tumor Free										MB-4306	19.5583	DECEASED
	TCGA-LL-A5YL	1.4219	LIVING	64	STAGE II	MX	N1	T2	BRCA_LumA	Positive	Negative	Positive	NA										MB-4310	22.1306	DECEASED
	TCGA-LL-A5YM	1.2767	LIVING	88	STAGE III	M0	NX	T4	BRCA_LumB	Positive	Positive	Equivocal	With Tumor										MB-4313	25.0583	DECEASED
	TCGA-LL-A5YN	1.22464	LIVING	46	STAGE II	M0	N0	T2	BRCA_LumA	Positive	Positive	Equivocal	NA										MB-4317	14.825	LIVING
	TCGA-LL-A5YO	1.20547	LIVING	50	STAGE I	MX	N0	T1	BRCA_Her2	Negative	Negative	Negative	Tumor Free										MB-4318	1.42778	DECEASED
	TCGA-LL-A5YP	1.23286	LIVING	49	STAGE II	M0	N1	T2	BRCA_Basal	Positive	Negative	Negative	NA										MB-4322	16.3722	DECEASED
	TCGA-LL-A6FQ	0.219176	LIVING	77	STAGE III	MX	N2	T2	BRCA_LumA	Positive	Positive	Negative	NA										MB-4323	10.5528	DECEASED
	TCGA-LL-A6FR	1.33971	LIVING	50	STAGE II	MX	N0	T2	BRCA_Basal	Negative	Positive	Equivocal	Tumor Free										MB-4324	7.26944	DECEASED
	TCGA-LL-A73Y	1.30683	LIVING	67	STAGE I	MX	N0	T1	BRCA_Basal	Negative	Negative	Negative	Tumor Free										MB-4328	16.6056	DECEASED
	TCGA-LL-A73Z	0.621911	DECEASED	55	STAGE IV	M1	NX	T1	BRCA_Normal	Positive	Positive	Equivocal	With Tumor										MB-4329	14.0222	DECEASED
	TCGA-LL-A740	1.20821	LIVING	61	STAGE I	MX	N0	T1	BRCA_LumA	Negative	Negative	Equivocal	Tumor Free										MB-4331	19.6306	DECEASED
	TCGA-LL-A7SZ	1.62738	LIVING	49	STAGE II	MX	N1	T2	BRCA_LumA	Positive	Positive	Negative	Tumor Free										MB-4332	25.6611	LIVING
	TCGA-LL-A7T0	1.03013	LIVING	70	STAGE II	M0	N1	T2	BRCA_LumB	Positive	Positive	Positive	NA										MB-4333	17.3306	DECEASED
	TCGA-LL-A8F5	1.63286	LIVING	61	STAGE II	MX	N0	T2	BRCA_Basal	Positive	Negative	Negative	NA										MB-4339	14.4667	DECEASED
	TCGA-LL-A9Q3	1.45752	LIVING	69	STAGE III	MX	N3	T3	BRCA_LumA	Positive	Positive	Positive	NA										MB-4341	2.80833	DECEASED
	TCGA-OK-A5Q2	0.175341	LIVING	59	STAGE II	MX	N1	T2	BRCA_LumA	Positive	Positive	Negative	NA										MB-4342	19.3972	DECEASED
	TCGA-OL-A5D6	3.02462	DECEASED	71	STAGE II	MX	N0	T2	BRCA_Normal	Negative	Negative	NA	Tumor Free										MB-4343	16.55	DECEASED
	TCGA-OL-A5D7	4.87666	LIVING	70	STAGE II	MX	N0	T2	BRCA_Basal	Negative	Negative	NA	Tumor Free										MB-4348	18.85	DECEASED
	TCGA-OL-A5D8	2.66572	LIVING	40	STAGE II	MX	N0	T3	BRCA_LumA	Positive	Positive	NA	Tumor Free										MB-4350	2.58889	DECEASED
	TCGA-OL-A5DA	4.88488	LIVING	61	STAGE II	MX	N0	T2	BRCA_LumA	Positive	Positive	NA	Tumor Free										MB-4351	5.67778	DECEASED
	TCGA-OL-A5RU	3.33969	LIVING	63	STAGE II	MX	N1	T1	BRCA_LumA	Positive	Positive	NA	Tumor Free										MB-4353	10.7111	DECEASED
	TCGA-OL-A5RV	2.90956	LIVING	43	STAGE III	MX	N3	T2	BRCA_LumA	Positive	Positive	NA	Tumor Free										MB-4354	1.28056	DECEASED
	TCGA-OL-A5RW	3.0301	LIVING	40	STAGE II	MX	N1	T1	BRCA_Basal	Negative	Negative	NA	Tumor Free										MB-4357	9.50278	DECEASED
	TCGA-OL-A5RX	2.40545	LIVING	51	STAGE I	MX	N0	T1	BRCA_LumA	Positive	Positive	NA	Tumor Free										MB-4360	0.988889	DECEASED
	TCGA-OL-A5RY	2.06025	LIVING	52	STAGE II	MX	N1	T1	BRCA_Normal	Positive	Negative	NA	With Tumor										MB-4362	22.2722	LIVING
	TCGA-OL-A5RZ	1.86025	LIVING	57	STAGE I	MX	N0	T1	BRCA_Her2	Positive	Negative	NA	Tumor Free										MB-4368	9.95556	DECEASED
	TCGA-OL-A5S0	1.69861	LIVING	66	STAGE II	MX	N1	T2	BRCA_Basal	Positive	Negative	NA	Tumor Free										MB-4374	3.54722	DECEASED
	TCGA-OL-A66I	1.95614	LIVING	36	STAGE II	MX	N1	T1	BRCA_Basal	Negative	Negative	NA	Tumor Free										MB-4375	24.2639	LIVING
	TCGA-OL-A66J	5.46843	LIVING	80	STAGE I	MX	N0	T1	BRCA_LumA	Positive	Positive	NA	Tumor Free										MB-4381	5.12222	DECEASED
	TCGA-OL-A66K	3.49311	DECEASED	72	STAGE II	MX	N0	T2	BRCA_LumA	Positive	Positive	Equivocal	Tumor Free										MB-4390	13.6944	DECEASED
	TCGA-OL-A66L	3.56434	LIVING	71	STAGE I	MX	N0	T1	BRCA_LumA	Positive	Positive	NA	Tumor Free										MB-4395	11.6333	DECEASED
	TCGA-OL-A66N	2.16984	LIVING	59	STAGE III	MX	N3	T3	BRCA_LumA	Positive	Negative	NA	Tumor Free										MB-4407	6.94722	DECEASED
	TCGA-OL-A66O	1.44656	LIVING	39	STAGE II	MX	N1	T2	BRCA_LumA	Positive	Positive	NA	Tumor Free										MB-4408	17.2139	DECEASED
	TCGA-OL-A66P	1.17259	LIVING	75	STAGE II	MX	N0	T2	BRCA_Her2	Negative	Negative	NA	NA										MB-4416	20.1333	DECEASED
	TCGA-OL-A6VO	2.35066	LIVING	43	STAGE I	MX	N0	T1	BRCA_Basal	Negative	Negative	Negative	Tumor Free										MB-4417	1.39167	DECEASED
	TCGA-OL-A6VQ	1.64382	LIVING	49	STAGE II	MX	N0	T2	BRCA_LumA	Positive	Positive	NA	Tumor Free										MB-4418	25.6361	LIVING
	TCGA-OL-A6VR	3.34243	LIVING	48	STAGE I	MX	N0	T1	BRCA_LumA	Positive	Positive	Negative	Tumor Free										MB-4421	22.0639	DECEASED
	TCGA-OL-A97C	0.742458	LIVING	67	STAGE II	M0	N0	T3	BRCA_Normal	Negative	Negative	NA	Tumor Free										MB-4426	14.2417	DECEASED
	TCGA-PE-A5DC	3.91777	DECEASED	72	STAGE III	M0	N2	T2	BRCA_LumA	Positive	Positive	Positive	Tumor Free										MB-4434	12.3417	DECEASED
	TCGA-PE-A5DD	5.35063	LIVING	64	STAGE II	M0	N0	T2	BRCA_LumA	Positive	Negative	Positive	Tumor Free										MB-4442	24.7389	LIVING
	TCGA-PE-A5DE	7.2465	LIVING	41	STAGE II	M0	N0	T2	BRCA_LumA	Positive	Positive	Negative	Tumor Free										MB-4484	4.35833	DECEASED
	TCGA-PL-A8LX	0.0136985	LIVING	35	STAGE IV	M1	N1	T4	BRCA_LumA	NA	NA	NA	With Tumor										MB-4529	10.5389	DECEASED
	TCGA-PL-A8LY	0.0219176	LIVING	30	STAGE II	M0	N0	T3	BRCA_Normal	NA	NA	NA	With Tumor										MB-4548	26.9028	LIVING
	TCGA-PL-A8LZ	0.827388	LIVING	29	STAGE III	M0	N2	T4	BRCA_Basal	NA	NA	NA	Tumor Free										MB-4557	23.3167	LIVING
	TCGA-S3-A6ZF	1.56711	LIVING	64	STAGE II	M0	N0	T2	BRCA_LumB	Positive	Positive	Equivocal	Tumor Free										MB-4564	17.5361	DECEASED
	TCGA-S3-A6ZG	1.53971	LIVING	71	STAGE II	M0	N1	T2	BRCA_LumA	Positive	Positive	Negative	Tumor Free										MB-4578	16.4444	DECEASED
	TCGA-S3-A6ZH	1.75615	LIVING	29	STAGE III	MX	N3	T3	BRCA_LumA	Positive	Positive	Equivocal	Tumor Free										MB-4591	3.43056	DECEASED
	TCGA-S3-AA0Z	1.72327	LIVING	63	STAGE II	M0	N1	T2	BRCA_Basal	Positive	Positive	Equivocal	Tumor Free										MB-4593	11.6861	LIVING
	TCGA-S3-AA10	1.60546	LIVING	65	STAGE II	M0	N0	T2	BRCA_Basal	Negative	Negative	Negative	Tumor Free										MB-4598	9.94722	DECEASED
	TCGA-S3-AA11	1.15341	LIVING	67	STAGE II	M0	N0	T2	BRCA_LumA	Positive	Positive	Equivocal	Tumor Free										MB-4599	15.9306	LIVING
	TCGA-S3-AA12	1.57259	LIVING	82	STAGE III	MX	N1	T3	BRCA_LumA	Positive	Negative	Negative	Tumor Free										MB-4601	4.68889	DECEASED
	TCGA-S3-AA14	1.4493	LIVING	47	STAGE I	M0	N0	T1	BRCA_LumA	Positive	Positive	Positive	Tumor Free										MB-4602	10.2333	DECEASED
	TCGA-S3-AA15	1.43834	LIVING	51	STAGE II	M0	N1	T2	BRCA_Basal	Negative	Negative	Negative	Tumor Free										MB-4603	19.9361	LIVING
	TCGA-S3-AA17	1.16163	LIVING	64	STAGE II	M0	N1	T2	BRCA_LumB	Positive	Positive	Equivocal	Tumor Free										MB-4607	10.1444	LIVING
	TCGA-UL-AAZ6	1.41916	LIVING	73	STAGE II	MX	N0	T2	BRCA_LumA	Positive	Positive	Positive	Tumor Free										MB-4616	7.51111	DECEASED
	TCGA-UU-A93S	0.317805	DECEASED	63	STAGE IV	M1	N3	T4	BRCA_Her2	Negative	Negative	Positive	With Tumor										MB-4618	22.2833	LIVING
	TCGA-V7-A7HQ	5.5698	LIVING	75	STAGE III	M0	N2	T1	BRCA_LumA	Positive	Positive	NA	Tumor Free										MB-4621	22.6556	LIVING
	TCGA-W8-A86G	0.950675	LIVING	66	STAGE II	MX	N0	T2	BRCA_LumA	Positive	Positive	Negative	Tumor Free										MB-4622	23.5694	DECEASED
	TCGA-WT-AB41	4.41365	LIVING	55	STAGE II	MX	N1	T2	BRCA_LumA	Positive	Positive	NA	Tumor Free										MB-4623	24.3361	DECEASED
	TCGA-WT-AB44	2.41915	LIVING	77	STAGE I	MX	N0	T1	BRCA_LumA	Positive	Positive	Negative	Tumor Free										MB-4626	11.9167	DECEASED
	TCGA-XX-A899	1.27944	LIVING	46	STAGE III	MX	N2	T1	BRCA_LumA	Positive	Positive	Negative	Tumor Free										MB-4627	15.5528	DECEASED
	TCGA-XX-A89A	1.33697	LIVING	68	STAGE II	MX	N0	T3	BRCA_LumA	Positive	Positive	Negative	Tumor Free										MB-4630	7.98611	DECEASED
	TCGA-Z7-A8R5	9.00538	LIVING	61	STAGE III	MX	N1	T3	BRCA_LumA	Positive	Positive	Negative	Tumor Free										MB-4633	26.5167	LIVING
	TCGA-Z7-A8R6	8.92045	LIVING	46	STAGE I	M0	N0	T1	BRCA_LumB	Positive	Positive	Negative	Tumor Free										MB-4634	9.13333	DECEASED
																							MB-4639	9.91667	DECEASED
																							MB-4640	16.7167	LIVING
																							MB-4641	12.3806	DECEASED
																							MB-4642	23.8083	DECEASED
																							MB-4643	3.45556	DECEASED
																							MB-4644	7.5	DECEASED
																							MB-4648	14.0444	DECEASED
																							MB-4649	1.40278	DECEASED
																							MB-4651	2.525	DECEASED
																							MB-4653	4.01111	DECEASED
																							MB-4654	5.35833	DECEASED
																							MB-4655	8.25	DECEASED
																							MB-4660	3.32222	DECEASED
																							MB-4661	19.5194	LIVING
																							MB-4663	19.9444	LIVING
																							MB-4665	21.6833	LIVING
																							MB-4666	9.29722	DECEASED
																							MB-4667	24.6111	DECEASED
																							MB-4669	9.95556	DECEASED
																							MB-4670	5.65	DECEASED
																							MB-4671	2.89167	DECEASED
																							MB-4672	18.4111	DECEASED
																							MB-4673	7.25	DECEASED
																							MB-4674	6.75556	DECEASED
																							MB-4675	21.9194	LIVING
																							MB-4679	24.3889	DECEASED
																							MB-4681	20.9833	DECEASED
																							MB-4682	11.6278	DECEASED
																							MB-4685	3.60833	DECEASED
																							MB-4686	4.03611	DECEASED
																							MB-4687	6.175	DECEASED
																							MB-4688	7.10833	DECEASED
																							MB-4691	23.5472	DECEASED
																							MB-4692	8.93889	DECEASED
																							MB-4694	16.525	LIVING
																							MB-4695	1.775	DECEASED
																							MB-4696	21.2722	LIVING
																							MB-4697	9.83333	DECEASED
																							MB-4698	14.2222	DECEASED
																							MB-4701	10.6278	LIVING
																							MB-4702	25.0722	LIVING
																							MB-4704	5.33333	DECEASED
																							MB-4705	17.7583	DECEASED
																							MB-4706	4.63889	DECEASED
																							MB-4707	18.4333	LIVING
																							MB-4708	18.9917	DECEASED
																							MB-4709	12.2306	LIVING
																							MB-4710	4.80556	LIVING
																							MB-4711	2.62222	DECEASED
																							MB-4712	20.7944	DECEASED
																							MB-4714	6.97222	DECEASED
																							MB-4715	2.93611	DECEASED
																							MB-4716	6.34444	DECEASED
																							MB-4717	3.575	DECEASED
																							MB-4718	16.5278	DECEASED
																							MB-4719	6.79722	DECEASED
																							MB-4721	1.97778	DECEASED
																							MB-4722	7.175	LIVING
																							MB-4723	17.6639	LIVING
																							MB-4724	12.1722	LIVING
																							MB-4725	8.23056	DECEASED
																							MB-4729	2.33333	DECEASED
																							MB-4730	10.9417	DECEASED
																							MB-4731	3.73889	DECEASED
																							MB-4732	12.4889	LIVING
																							MB-4733	1.64444	DECEASED
																							MB-4735	24.8167	LIVING
																							MB-4737	10.1833	LIVING
																							MB-4738	14.6722	LIVING
																							MB-4739	13.4722	DECEASED
																							MB-4741	4.70833	DECEASED
																							MB-4742	6.92778	DECEASED
																							MB-4743	19.1806	LIVING
																							MB-4744	12.75	DECEASED
																							MB-4745	3.55556	DECEASED
																							MB-4746	20.3694	LIVING
																							MB-4749	4.28889	DECEASED
																							MB-4750	3.14444	DECEASED
																							MB-4752	10.4389	DECEASED
																							MB-4757	2.28333	DECEASED
																							MB-4758	17.6611	LIVING
																							MB-4760	10.4	DECEASED
																							MB-4762	21.0083	LIVING
																							MB-4763	8.50833	LIVING
																							MB-4764	20.4583	LIVING
																							MB-4767	3.92778	DECEASED
																							MB-4769	1.80833	DECEASED
																							MB-4770	12.6722	DECEASED
																							MB-4771	24.7694	LIVING
																							MB-4778	17.1778	DECEASED
																							MB-4779	8.46389	LIVING
																							MB-4782	20.9222	LIVING
																							MB-4784	12.1444	DECEASED
																							MB-4785	10.1389	DECEASED
																							MB-4787	6.75556	DECEASED
																							MB-4790	5.87222	DECEASED
																							MB-4791	14.4861	DECEASED
																							MB-4792	3.38611	DECEASED
																							MB-4793	6.94722	DECEASED
																							MB-4794	3.79167	DECEASED
																							MB-4796	10.6889	LIVING
																							MB-4797	8.28056	DECEASED
																							MB-4798	21.4306	LIVING
																							MB-4800	9.24444	DECEASED
																							MB-4801	10.8639	DECEASED
																							MB-4802	3.65833	DECEASED
																							MB-4805	10.8167	DECEASED
																							MB-4806	16.8139	DECEASED
																							MB-4809	23.8389	LIVING
																							MB-4814	6.12222	DECEASED
																							MB-4818	6.35278	DECEASED
																							MB-4820	4.775	DECEASED
																							MB-4822	7.63611	DECEASED
																							MB-4825	17.8694	DECEASED
																							MB-4827	3.80833	DECEASED
																							MB-4828	3.54167	DECEASED
																							MB-4829	14.6889	DECEASED
																							MB-4832	11.8111	DECEASED
																							MB-4834	3.01389	DECEASED
																							MB-4836	1.95278	DECEASED
																							MB-4838	16.7306	DECEASED
																							MB-4839	24.95	LIVING
																							MB-4843	22.0944	LIVING
																							MB-4845	2.12222	DECEASED
																							MB-4846	8.46944	DECEASED
																							MB-4849	3.77778	DECEASED
																							MB-4851	7.52222	DECEASED
																							MB-4853	22.1611	LIVING
																							MB-4855	3.45556	DECEASED
																							MB-4858	10.7778	DECEASED
																							MB-4859	13.15	DECEASED
																							MB-4860	19.55	LIVING
																							MB-4862	15.6083	LIVING
																							MB-4865	19.1583	LIVING
																							MB-4866	18.6917	LIVING
																							MB-4867	18.4917	LIVING
																							MB-4869	2.44167	DECEASED
																							MB-4870	19.0889	LIVING
																							MB-4871	3.31667	DECEASED
																							MB-4872	13.0917	LIVING
																							MB-4873	9.80556	DECEASED
																							MB-4876	12.55	DECEASED
																							MB-4878	1.87222	DECEASED
																							MB-4879	6.66389	DECEASED
																							MB-4880	17.5806	LIVING
																							MB-4881	22.85	LIVING
																							MB-4882	22.175	DECEASED
																							MB-4883	22.4083	LIVING
																							MB-4886	4.01389	DECEASED
																							MB-4887	2.95	DECEASED
																							MB-4888	19.2083	LIVING
																							MB-4893	14.725	LIVING
																							MB-4894	19.3667	LIVING
																							MB-4896	5.40556	DECEASED
																							MB-4897	16.4528	LIVING
																							MB-4898	9.825	DECEASED
																							MB-4899	22.9778	LIVING
																							MB-4900	18.7167	LIVING
																							MB-4904	10.7694	DECEASED
																							MB-4906	19.4889	DECEASED
																							MB-4908	3.99167	DECEASED
																							MB-4911	2.61944	DECEASED
																							MB-4912	4.16667	DECEASED
																							MB-4925	8.56389	DECEASED
																							MB-4928	18.3361	LIVING
																							MB-4929	3.33333	DECEASED
																							MB-4930	4.86944	LIVING
																							MB-4931	2.53056	DECEASED
																							MB-4933	22.7417	LIVING
																							MB-4934	5.85278	LIVING
																							MB-4935	16.1833	LIVING
																							MB-4937	6.43611	DECEASED
																							MB-4938	5.88333	DECEASED
																							MB-4941	4.88611	DECEASED
																							MB-4942	10.3444	DECEASED
																							MB-4944	19.7722	DECEASED
																							MB-4945	1.67778	DECEASED
																							MB-4949	18.0806	LIVING
																							MB-4950	12.55	DECEASED
																							MB-4952	15.3667	LIVING
																							MB-4956	5.775	DECEASED
																							MB-4957	16.4722	DECEASED
																							MB-4959	9.79722	DECEASED
																							MB-4961	18.2889	LIVING
																							MB-4962	16.4861	DECEASED
																							MB-4965	21.9667	DECEASED
																							MB-4966	4.10833	DECEASED
																							MB-4967	10.8917	DECEASED
																							MB-4968	6.55833	LIVING
																							MB-4969	16.5083	DECEASED
																							MB-4970	7.4	DECEASED
																							MB-4974	14.675	DECEASED
																							MB-4976	18.675	DECEASED
																							MB-4977	18.0611	DECEASED
																							MB-4978	16.5361	LIVING
																							MB-4981	15.0639	DECEASED
																							MB-4982	1.59722	DECEASED
																							MB-4986	6.65	DECEASED
																							MB-4987	18.4806	DECEASED
																							MB-4991	10.5722	LIVING
																							MB-4992	13.7806	LIVING
																							MB-4993	6.26944	DECEASED
																							MB-4994	14.5111	DECEASED
																							MB-4996	8.31389	DECEASED
																							MB-4998	5.46389	DECEASED
																							MB-4999	15.6611	LIVING
																							MB-5001	6.81667	DECEASED
																							MB-5004	18.0611	LIVING
																							MB-5008	18.6083	LIVING
																							MB-5011	6.70833	DECEASED
																							MB-5013	20.9333	DECEASED
																							MB-5014	17.7806	LIVING
																							MB-5015	21.025	DECEASED
																							MB-5017	12.0778	LIVING
																							MB-5018	9.05	DECEASED
																							MB-5019	3.15	DECEASED
																							MB-5020	7.06944	DECEASED
																							MB-5027	15.8222	LIVING
																							MB-5033	4.39444	DECEASED
																							MB-5035	17.7667	DECEASED
																							MB-5039	5.17778	DECEASED
																							MB-5040	6.59722	DECEASED
																							MB-5041	14.4944	LIVING
																							MB-5043	10.6972	DECEASED
																							MB-5044	11.6194	LIVING
																							MB-5045	14.025	DECEASED
																							MB-5048	7.19722	DECEASED
																							MB-5049	21.275	LIVING
																							MB-5050	15.3611	LIVING
																							MB-5052	2.88056	DECEASED
																							MB-5053	12.55	DECEASED
																							MB-5054	15.6417	LIVING
																							MB-5057	4.69444	DECEASED
																							MB-5058	14.8944	DECEASED
																							MB-5059	21.4694	LIVING
																							MB-5060	12.5083	DECEASED
																							MB-5061	3.28611	LIVING
																							MB-5062	14.0222	LIVING
																							MB-5063	17.9306	LIVING
																							MB-5064	7.625	LIVING
																							MB-5065	15.4	LIVING
																							MB-5066	7.89167	LIVING
																							MB-5068	15.2083	LIVING
																							MB-5070	17.825	LIVING
																							MB-5072	4.18611	DECEASED
																							MB-5073	16.1806	DECEASED
																							MB-5074	18.4667	DECEASED
																							MB-5078	7.25833	DECEASED
																							MB-5079	16.6611	LIVING
																							MB-5081	4.83333	DECEASED
																							MB-5084	16.5083	DECEASED
																							MB-5086	7.01944	DECEASED
																							MB-5088	16.6139	DECEASED
																							MB-5092	14.5472	DECEASED
																							MB-5093	11.8694	DECEASED
																							MB-5097	5.13333	LIVING
																							MB-5098	15.5333	DECEASED
																							MB-5100	1.65833	DECEASED
																							MB-5101	2.86111	DECEASED
																							MB-5102	2.53056	DECEASED
																							MB-5105	17.0361	DECEASED
																							MB-5107	6.88611	DECEASED
																							MB-5110	1.825	DECEASED
																							MB-5113	14.6361	LIVING
																							MB-5114	1.28056	DECEASED
																							MB-5115	6.45	LIVING
																							MB-5116	5.98056	DECEASED
																							MB-5117	17.4389	LIVING
																							MB-5118	17.6444	LIVING
																							MB-5119	4.98056	LIVING
																							MB-5120	2.31667	DECEASED
																							MB-5121	9.575	DECEASED
																							MB-5122	10.475	DECEASED
																							MB-5123	7.525	DECEASED
																							MB-5124	10.35	DECEASED
																							MB-5126	2.275	DECEASED
																							MB-5127	15.9556	DECEASED
																							MB-5130	21.25	DECEASED
																							MB-5134	16.3778	LIVING
																							MB-5135	3.11389	DECEASED
																							MB-5138	3.08333	DECEASED
																							MB-5139	7.49722	DECEASED
																							MB-5143	10.6611	DECEASED
																							MB-5144	17.7528	LIVING
																							MB-5145	13.2694	DECEASED
																							MB-5147	1.68889	LIVING
																							MB-5148	20.4361	DECEASED
																							MB-5150	9.23611	DECEASED
																							MB-5152	9.66111	DECEASED
																							MB-5154	14.2361	LIVING
																							MB-5155	21.6611	LIVING
																							MB-5157	1.51944	DECEASED
																							MB-5160	7.31111	DECEASED
																							MB-5161	14.6111	LIVING
																							MB-5162	13.6944	LIVING
																							MB-5163	17.6833	DECEASED
																							MB-5164	6.70833	LIVING
																							MB-5166	6.72778	DECEASED
																							MB-5167	17.3667	LIVING
																							MB-5169	4.33056	DECEASED
																							MB-5171	15.4167	DECEASED
																							MB-5172	15.3556	LIVING
																							MB-5173	1.84444	DECEASED
																							MB-5174	12.6	DECEASED
																							MB-5175	16.225	DECEASED
																							MB-5176	9.38611	DECEASED
																							MB-5177	5.43611	DECEASED
																							MB-5178	15.3611	LIVING
																							MB-5179	20.55	DECEASED
																							MB-5182	11.1889	DECEASED
																							MB-5183	9.87778	DECEASED
																							MB-5184	7.44444	DECEASED
																							MB-5185	6.45556	DECEASED
																							MB-5186	16.9389	LIVING
																							MB-5188	1.61667	DECEASED
																							MB-5189	9.33056	DECEASED
																							MB-5190	20.2139	LIVING
																							MB-5191	11.8472	DECEASED
																							MB-5193	4.52222	DECEASED
																							MB-5195	16.4056	DECEASED
																							MB-5196	7.83611	DECEASED
																							MB-5197	18.6528	DECEASED
																							MB-5199	17.0333	LIVING
																							MB-5200	4.35833	DECEASED
																							MB-5201	8.08056	DECEASED
																							MB-5204	15.9944	DECEASED
																							MB-5205	15.4417	LIVING
																							MB-5206	17.1444	LIVING
																							MB-5208	12.6583	LIVING
																							MB-5209	14.5917	DECEASED
																							MB-5211	20.6528	DECEASED
																							MB-5212	14.925	DECEASED
																							MB-5213	3.61667	DECEASED
																							MB-5214	8.94722	DECEASED
																							MB-5215	9.89167	DECEASED
																							MB-5218	21.2472	LIVING
																							MB-5221	10.9417	DECEASED
																							MB-5222	9.31944	DECEASED
																							MB-5223	12.0556	DECEASED
																							MB-5224	8.28333	DECEASED
																							MB-5225	3.60556	DECEASED
																							MB-5226	16.7167	LIVING
																							MB-5227	15.5861	DECEASED
																							MB-5228	15.0611	DECEASED
																							MB-5229	2.83056	DECEASED
																							MB-5230	14.7083	LIVING
																							MB-5231	1.38056	DECEASED
																							MB-5232	17.6	DECEASED
																							MB-5233	17.4194	DECEASED
																							MB-5235	17.0167	DECEASED
																							MB-5236	13.8889	LIVING
																							MB-5238	3.67778	DECEASED
																							MB-5239	16.0111	LIVING
																							MB-5240	8.65278	DECEASED
																							MB-5243	3.20278	DECEASED
																							MB-5244	18.0722	DECEASED
																							MB-5251	9.37222	DECEASED
																							MB-5253	8.50556	DECEASED
																							MB-5256	9.00556	DECEASED
																							MB-5258	8.42222	DECEASED
																							MB-5259	3.84722	DECEASED
																							MB-5260	16.8417	DECEASED
																							MB-5261	9.70556	DECEASED
																							MB-5264	16.6083	LIVING
																							MB-5266	6.96944	DECEASED
																							MB-5267	5.92222	DECEASED
																							MB-5268	15.5111	LIVING
																							MB-5270	15.6528	DECEASED
																							MB-5271	13.9583	LIVING
																							MB-5272	16.8278	DECEASED
																							MB-5273	5.07222	DECEASED
																							MB-5275	6.33056	DECEASED
																							MB-5277	18.4222	DECEASED
																							MB-5278	8.33056	DECEASED
																							MB-5279	5.73056	DECEASED
																							MB-5280	6.48889	DECEASED
																							MB-5281	6.60833	LIVING
																							MB-5284	5.44444	DECEASED
																							MB-5287	10.3333	DECEASED
																							MB-5288	10.7	DECEASED
																							MB-5290	3.07778	DECEASED
																							MB-5291	12.7944	LIVING
																							MB-5292	4.03611	DECEASED
																							MB-5293	17.4139	DECEASED
																							MB-5294	16.3278	LIVING
																							MB-5295	6.30833	DECEASED
																							MB-5296	1.15	DECEASED
																							MB-5298	7.075	DECEASED
																							MB-5299	1.39167	DECEASED
																							MB-5300	15.8472	LIVING
																							MB-5305	12.4528	DECEASED
																							MB-5306	13.3111	LIVING
																							MB-5308	8.73056	DECEASED
																							MB-5310	12.775	DECEASED
																							MB-5311	4.80556	DECEASED
																							MB-5312	3.15833	DECEASED
																							MB-5313	3.87778	DECEASED
																							MB-5315	3.58611	DECEASED
																							MB-5317	4.46944	DECEASED
																							MB-5318	1.18056	DECEASED
																							MB-5322	8.525	DECEASED
																							MB-5323	18.8389	LIVING
																							MB-5324	15.8417	DECEASED
																							MB-5326	8.01667	DECEASED
																							MB-5327	13.6278	LIVING
																							MB-5328	1.18333	DECEASED
																							MB-5329	3.81111	DECEASED
																							MB-5330	9.54444	DECEASED
																							MB-5331	10.3444	DECEASED
																							MB-5332	8.23611	DECEASED
																							MB-5334	7.11667	DECEASED
																							MB-5335	2.10278	DECEASED
																							MB-5338	4.30556	DECEASED
																							MB-5339	16.3222	LIVING
																							MB-5341	20.9028	LIVING
																							MB-5345	18.0028	DECEASED
																							MB-5346	16.1917	LIVING
																							MB-5347	17.6583	DECEASED
																							MB-5348	14.1389	LIVING
																							MB-5350	4.46944	DECEASED
																							MB-5351	16.8417	LIVING
																							MB-5358	2.40278	DECEASED
																							MB-5360	13.4278	DECEASED
																							MB-5361	1.28056	DECEASED
																							MB-5364	10.4806	DECEASED
																							MB-5365	1.91944	DECEASED
																							MB-5366	20.2639	LIVING
																							MB-5368	8.34444	DECEASED
																							MB-5369	3.275	DECEASED
																							MB-5370	9.94167	DECEASED
																							MB-5373	0.211111	LIVING
																							MB-5377	8.5	DECEASED
																							MB-5378	1.02222	DECEASED
																							MB-5381	16.8194	DECEASED
																							MB-5382	9.68611	DECEASED
																							MB-5383	9.47222	DECEASED
																							MB-5384	5.93056	DECEASED
																							MB-5386	16.0167	LIVING
																							MB-5388	12.2444	DECEASED
																							MB-5389	10.3972	DECEASED
																							MB-5390	2.57778	DECEASED
																							MB-5392	19.7722	LIVING
																							MB-5393	12.8333	DECEASED
																							MB-5395	13.7639	LIVING
																							MB-5396	13.8056	LIVING
																							MB-5397	14.4056	DECEASED
																							MB-5398	17.75	LIVING
																							MB-5399	8.9	DECEASED
																							MB-5401	5.84722	LIVING
																							MB-5402	8.98056	DECEASED
																							MB-5403	7.97778	DECEASED
																							MB-5404	6.22778	DECEASED
																							MB-5405	9.8	LIVING
																							MB-5406	8.11944	DECEASED
																							MB-5407	17.1333	LIVING
																							MB-5408	8.45	LIVING
																							MB-5409	16.5111	LIVING
																							MB-5410	16.8972	LIVING
																							MB-5411	2.16667	DECEASED
																							MB-5412	18.3528	LIVING
																							MB-5414	11.7167	DECEASED
																							MB-5417	8.92222	LIVING
																							MB-5418	17.2639	LIVING
																							MB-5420	16.1583	LIVING
																							MB-5421	16.2139	LIVING
																							MB-5422	3.83889	DECEASED
																							MB-5424	6.96111	DECEASED
																							MB-5425	4.12222	DECEASED
																							MB-5426	2.88611	DECEASED
																							MB-5427	12.9778	DECEASED
																							MB-5428	12.5389	LIVING
																							MB-5429	2.55833	DECEASED
																							MB-5431	1.32222	DECEASED
																							MB-5432	8.20833	DECEASED
																							MB-5433	14.6972	DECEASED
																							MB-5434	3.76389	DECEASED
																							MB-5435	8.66667	DECEASED
																							MB-5440	16.3861	LIVING
																							MB-5441	0.808333	DECEASED
																							MB-5442	17.15	LIVING
																							MB-5444	20.0361	LIVING
																							MB-5446	13.5694	DECEASED
																							MB-5447	12.4056	DECEASED
																							MB-5450	15.85	LIVING
																							MB-5451	15.825	LIVING
																							MB-5452	1.34722	DECEASED
																							MB-5453	4.775	DECEASED
																							MB-5454	4.22222	DECEASED
																							MB-5455	5.15	DECEASED
																							MB-5457	13.7139	DECEASED
																							MB-5458	15.2861	LIVING
																							MB-5459	7.56667	DECEASED
																							MB-5463	4.84444	DECEASED
																							MB-5464	9.71111	DECEASED
																							MB-5465	1.56667	DECEASED
																							MB-5468	8.28056	LIVING
																							MB-5470	3.50556	DECEASED
																							MB-5471	15.4806	LIVING
																							MB-5472	1.63056	DECEASED
																							MB-5473	10.4917	DECEASED
																							MB-5474	18.8917	LIVING
																							MB-5475	0.211111	DECEASED
																							MB-5477	9.20556	LIVING
																							MB-5478	2.85833	DECEASED
																							MB-5481	3.86389	DECEASED
																							MB-5482	1.47222	DECEASED
																							MB-5483	3.53611	DECEASED
																							MB-5484	19.875	LIVING
																							MB-5485	2.65	DECEASED
																							MB-5486	10.275	DECEASED
																							MB-5489	18.0806	LIVING
																							MB-5490	4.26667	DECEASED
																							MB-5491	5.48611	DECEASED
																							MB-5492	1.94722	DECEASED
																							MB-5493	4.76944	DECEASED
																							MB-5495	19.0667	LIVING
																							MB-5497	19.7917	LIVING
																							MB-5498	18.7639	LIVING
																							MB-5499	10.3111	LIVING
																							MB-5502	15.8111	LIVING
																							MB-5505	13.7167	DECEASED
																							MB-5510	8.59167	DECEASED
																							MB-5511	13.2472	LIVING
																							MB-5513	3.05278	DECEASED
																							MB-5514	15.2417	LIVING
																							MB-5518	2.57222	DECEASED
																							MB-5519	14.1028	DECEASED
																							MB-5520	1.35833	DECEASED
																							MB-5521	10.4	LIVING
																							MB-5525	0.166667	LIVING
																							MB-5526	12.5889	LIVING
																							MB-5527	15.0472	LIVING
																							MB-5529	1.23333	DECEASED
																							MB-5530	15.4944	LIVING
																							MB-5531	15.3306	LIVING
																							MB-5532	6.65556	DECEASED
																							MB-5533	13.1694	LIVING
																							MB-5534	6.59167	DECEASED
																							MB-5535	10.0111	DECEASED
																							MB-5540	4.03611	DECEASED
																							MB-5541	16.6778	LIVING
																							MB-5543	2.86944	DECEASED
																							MB-5547	8.21389	LIVING
																							MB-5548	2.11111	LIVING
																							MB-5549	7.41111	DECEASED
																							MB-5550	14.275	DECEASED
																							MB-5551	15.1861	LIVING
																							MB-5552	2.89167	DECEASED
																							MB-5553	12.875	DECEASED
																							MB-5554	19.1528	LIVING
																							MB-5556	18.7833	LIVING
																							MB-5558	2.08611	LIVING
																							MB-5559	1.56944	DECEASED
																							MB-5560	15.55	LIVING
																							MB-5562	8.58056	DECEASED
																							MB-5563	9.80556	DECEASED
																							MB-5565	16.175	DECEASED
																							MB-5566	19.5333	LIVING
																							MB-5567	14.8806	DECEASED
																							MB-5571	12.8222	DECEASED
																							MB-5572	14.8861	LIVING
																							MB-5575	9.80556	DECEASED
																							MB-5576	16.1667	LIVING
																							MB-5577	4.61667	DECEASED
																							MB-5579	7.55	DECEASED
																							MB-5580	5.96944	DECEASED
																							MB-5582	18.5278	LIVING
																							MB-5583	9.28056	LIVING
																							MB-5584	7.59167	DECEASED
																							MB-5588	6.76111	DECEASED
																							MB-5589	15.4278	LIVING
																							MB-5590	1.48611	LIVING
																							MB-5591	12.9472	DECEASED
																							MB-5592	2.19444	DECEASED
																							MB-5593	7.70833	DECEASED
																							MB-5596	13.9944	DECEASED
																							MB-5597	2.72778	DECEASED
																							MB-5599	18.7389	LIVING
																							MB-5601	17.9	DECEASED
																							MB-5602	18.7028	LIVING
																							MB-5603	14.3028	DECEASED
																							MB-5604	12.1361	LIVING
																							MB-5605	10.3083	LIVING
																							MB-5613	17.6972	DECEASED
																							MB-5614	9.70278	DECEASED
																							MB-5616	15.0528	LIVING
																							MB-5617	10.6833	DECEASED
																							MB-5620	3.50556	DECEASED
																							MB-5622	15.2444	LIVING
																							MB-5623	11.4833	DECEASED
																							MB-5624	11.3333	LIVING
																							MB-5626	6.91389	LIVING
																							MB-5628	3.55	DECEASED
																							MB-5629	8.65	DECEASED
																							MB-5632	3.18056	DECEASED
																							MB-5633	2.91944	DECEASED
																							MB-5634	5.24167	DECEASED
																							MB-5635	1.75556	DECEASED
																							MB-5636	9.025	DECEASED
																							MB-5638	16.3083	DECEASED
																							MB-5640	14.3583	LIVING
																							MB-5641	15.1556	LIVING
																							MB-5642	13.0667	DECEASED
																							MB-5645	1.85278	DECEASED
																							MB-5646	13.925	DECEASED
																							MB-5647	2.56667	DECEASED
																							MB-5651	1.75	DECEASED
																							MB-5652	8.72222	DECEASED
																							MB-5653	16.2167	LIVING
																							MB-5654	14.4194	DECEASED
																							MB-5655	15.9833	LIVING
																							MB-5656	10.5333	DECEASED
																							MB-6001	11.275	DECEASED
																							MB-6006	5.29722	DECEASED
																							MB-6007	5.87778	DECEASED
																							MB-6008	5.75833	DECEASED
																							MB-6010	18.1861	LIVING
																							MB-6011	17.5944	DECEASED
																							MB-6012	12.0361	DECEASED
																							MB-6014	15.9944	DECEASED
																							MB-6016	11.9611	DECEASED
																							MB-6017	5.90833	DECEASED
																							MB-6018	11.9306	DECEASED
																							MB-6019	1.12778	DECEASED
																							MB-6021	25.1028	LIVING
																							MB-6022	4.33889	DECEASED
																							MB-6023	19.4139	LIVING
																							MB-6024	21.0222	DECEASED
																							MB-6026	4.14444	DECEASED
																							MB-6029	23.1972	DECEASED
																							MB-6030	12.1139	DECEASED
																							MB-6036	23.9944	LIVING
																							MB-6039	6.09444	DECEASED
																							MB-6042	21.9528	LIVING
																							MB-6044	18.2583	DECEASED
																							MB-6047	3.15556	DECEASED
																							MB-6048	14.0167	DECEASED
																							MB-6049	22.0194	LIVING
																							MB-6050	16.0167	LIVING
																							MB-6051	15.5694	DECEASED
																							MB-6052	21.2806	LIVING
																							MB-6053	20.9	LIVING
																							MB-6055	16.7028	LIVING
																							MB-6058	1.88889	DECEASED
																							MB-6059	23.2056	LIVING
																							MB-6060	3.16944	DECEASED
																							MB-6062	23.5306	LIVING
																							MB-6063	1.3	DECEASED
																							MB-6065	15.7111	DECEASED
																							MB-6068	15.2167	DECEASED
																							MB-6069	21.5111	DECEASED
																							MB-6071	4.78333	DECEASED
																							MB-6075	15.1944	DECEASED
																							MB-6077	14.1889	DECEASED
																							MB-6079	19.9306	DECEASED
																							MB-6080	4.50833	DECEASED
																							MB-6082	8.54167	DECEASED
																							MB-6083	13.6694	DECEASED
																							MB-6085	1.99167	LIVING
																							MB-6092	0.191667	DECEASED
																							MB-6097	13.3083	DECEASED
																							MB-6098	0.886111	DECEASED
																							MB-6100	0.838889	DECEASED
																							MB-6101	6.45833	DECEASED
																							MB-6103	19.95	LIVING
																							MB-6105	16.0167	DECEASED
																							MB-6107	10.2778	DECEASED
																							MB-6108	16.1639	LIVING
																							MB-6113	10.3806	DECEASED
																							MB-6114	5.56944	LIVING
																							MB-6116	16.0944	LIVING
																							MB-6118	22.05	LIVING
																							MB-6122	21.6833	LIVING
																							MB-6124	9.63611	DECEASED
																							MB-6125	12.825	DECEASED
																							MB-6131	21.4722	LIVING
																							MB-6133	5.15	DECEASED
																							MB-6135	6.55	DECEASED
																							MB-6138	2.13611	DECEASED
																							MB-6141	6.57222	DECEASED
																							MB-6143	21.3	LIVING
																							MB-6144	21.2444	LIVING
																							MB-6145	2.86111	DECEASED
																							MB-6146	7.46667	DECEASED
																							MB-6147	19.8389	DECEASED
																							MB-6149	6.24444	DECEASED
																							MB-6150	6.47222	DECEASED
																							MB-6152	19.075	LIVING
																							MB-6154	16.275	LIVING
																							MB-6156	4.91111	DECEASED
																							MB-6157	1.32222	DECEASED
																							MB-6160	20.6139	LIVING
																							MB-6163	7.38889	DECEASED
																							MB-6164	17.1583	LIVING
																							MB-6167	10.2333	DECEASED
																							MB-6168	18.8083	DECEASED
																							MB-6169	7.06111	DECEASED
																							MB-6171	18.3583	LIVING
																							MB-6178	2.76111	DECEASED
																							MB-6179	4.87222	DECEASED
																							MB-6181	4.57778	DECEASED
																							MB-6182	17.4	LIVING
																							MB-6183	6.59444	DECEASED
																							MB-6184	15.475	DECEASED
																							MB-6185	16.4778	DECEASED
																							MB-6187	3.14722	DECEASED
																							MB-6188	1.98056	LIVING
																							MB-6189	20.0167	LIVING
																							MB-6190	2.05278	DECEASED
																							MB-6192	3.55278	DECEASED
																							MB-6194	4.37222	DECEASED
																							MB-6195	16.8528	LIVING
																							MB-6200	2.50556	DECEASED
																							MB-6201	18.5583	DECEASED
																							MB-6204	4.73056	DECEASED
																							MB-6207	9.85833	DECEASED
																							MB-6208	18.4333	LIVING
																							MB-6211	3.525	DECEASED
																							MB-6212	18.6861	LIVING
																							MB-6214	14.5417	DECEASED
																							MB-6217	17.6278	DECEASED
																							MB-6218	12.3139	DECEASED
																							MB-6223	18.4944	LIVING
																							MB-6224	2.95556	DECEASED
																							MB-6225	9.82222	LIVING
																							MB-6226	2.94722	DECEASED
																							MB-6228	16.675	LIVING
																							MB-6229	0.00833333	DECEASED
																							MB-6231	6.04722	DECEASED
																							MB-6232	7.08333	DECEASED
																							MB-6233	16.7639	LIVING
																							MB-6234	17.7806	LIVING
																							MB-6237	8.76667	DECEASED
																							MB-6238	14.4139	DECEASED
																							MB-6239	16.6944	LIVING
																							MB-6242	13.7861	LIVING
																							MB-6245	14.8028	LIVING
																							MB-6246	4.40833	DECEASED
																							MB-6248	15.2361	LIVING
																							MB-6251	1.225	DECEASED
																							MB-6253	16.1972	LIVING
																							MB-6254	5.075	DECEASED
																							MB-6256	10.6528	DECEASED
																							MB-6257	7.58333	LIVING
																							MB-6263	6.32222	LIVING
																							MB-6271	13.1444	LIVING
																							MB-6272	1.86667	DECEASED
																							MB-6273	15.7861	LIVING
																							MB-6280	2.32222	DECEASED
																							MB-6281	0.291667	DECEASED
																							MB-6283	7.7	DECEASED
																							MB-6284	7.36111	DECEASED
																							MB-6286	4.12778	DECEASED
																							MB-6287	2.93333	DECEASED
																							MB-6288	8.35833	DECEASED
																							MB-6297	14.2389	LIVING
																							MB-6300	5.31944	DECEASED
																							MB-6302	10.4889	DECEASED
																							MB-6305	7.46111	DECEASED
																							MB-6306	5.38333	DECEASED
																							MB-6308	12.6611	DECEASED
																							MB-6312	13.5639	LIVING
																							MB-6314	11.2361	LIVING
																							MB-6317	2.43611	DECEASED
																							MB-6318	9.10278	DECEASED
																							MB-6319	12.8917	LIVING
																							MB-6322	6.69722	DECEASED
																							MB-6327	1.52222	DECEASED
																							MB-6328	10.5556	LIVING
																							MB-6329	6.79167	DECEASED
																							MB-6330	11.6944	LIVING
																							MB-6334	10.675	LIVING
																							MB-6336	1.43333	DECEASED
																							MB-6337	9.23889	DECEASED
																							MB-6344	12.7444	DECEASED
																							MB-6346	23.4583	LIVING
																							MB-6358	3.15556	DECEASED
																							MB-6359	7.08611	DECEASED
																							MB-6363	1.39167	DECEASED
																							MB-7000	8.11667	LIVING
																							MB-7001	8.55833	LIVING
																							MB-7002	4.82778	LIVING
																							MB-7003	7.60278	DECEASED
																							MB-7004	4.20556	LIVING
																							MB-7005	3.77778	LIVING
																							MB-7006	9.16111	LIVING
																							MB-7007	4.88333	LIVING
																							MB-7008	4.24167	DECEASED
																							MB-7009	4.56389	DECEASED
																							MB-7010	6.16944	LIVING
																							MB-7011	5.83889	DECEASED
																							MB-7012	1.65278	DECEASED
																							MB-7013	3.86944	LIVING
																							MB-7014	5.725	LIVING
																							MB-7015	6.51389	LIVING
																							MB-7017	11.2778	LIVING
																							MB-7018	7.21111	DECEASED
																							MB-7019	6.72778	DECEASED
																							MB-7020	5.96944	DECEASED
																							MB-7022	7.125	LIVING
																							MB-7023	2.33056	DECEASED
																							MB-7024	5.85556	LIVING
																							MB-7025	6.68611	LIVING
																							MB-7026	9.30833	DECEASED
																							MB-7027	3.08056	DECEASED
																							MB-7028	7.48333	LIVING
																							MB-7029	6.40556	LIVING
																							MB-7030	2.61111	DECEASED
																							MB-7031	7.11389	LIVING
																							MB-7032	5.95556	LIVING
																							MB-7034	6.25833	LIVING
																							MB-7035	2.67222	DECEASED
																							MB-7036	10.0361	LIVING
																							MB-7037	7.2	LIVING
																							MB-7038	6.75278	LIVING
																							MB-7039	4.1	DECEASED
																							MB-7040	5.98611	LIVING
																							MB-7041	8.49722	DECEASED
																							MB-7042	7.375	LIVING
																							MB-7043	7.62778	LIVING
																							MB-7044	7.23611	LIVING
																							MB-7045	7.91111	DECEASED
																							MB-7046	12.2	DECEASED
																							MB-7048	7.37222	LIVING
																							MB-7049	8.50278	LIVING
																							MB-7050	5.42778	DECEASED
																							MB-7051	7.16111	DECEASED
																							MB-7052	8.84444	LIVING
																							MB-7053	10.1778	LIVING
																							MB-7054	2.53611	DECEASED
																							MB-7055	0.761111	DECEASED
																							MB-7056	9.75	LIVING
																							MB-7057	3.65278	DECEASED
																							MB-7058	10.2083	LIVING
																							MB-7059	9.94444	LIVING
																							MB-7060	9.38889	DECEASED
																							MB-7061	8.06389	DECEASED
																							MB-7062	7.98889	LIVING
																							MB-7063	7.21667	LIVING
																							MB-7065	8.98889	LIVING
																							MB-7066	7.48056	LIVING
																							MB-7067	8.75	LIVING
																							MB-7068	8.20556	LIVING
																							MB-7069	9.55	LIVING
																							MB-7070	9.00556	LIVING
																							MB-7071	8.50556	LIVING
																							MB-7072	4.36111	DECEASED
																							MB-7073	11.4944	DECEASED
																							MB-7074	9.01389	LIVING
																							MB-7075	9.30278	LIVING
																							MB-7076	11.8889	DECEASED
																							MB-7077	8.43889	LIVING
																							MB-7078	0.347222	DECEASED
																							MB-7079	7.58889	LIVING
																							MB-7080	7.60278	LIVING
																							MB-7081	11.6861	LIVING
																							MB-7082	8.18889	LIVING
																							MB-7083	8.78889	LIVING
																							MB-7084	9.71111	LIVING
																							MB-7085	9.175	LIVING
																							MB-7086	10.2944	LIVING
																							MB-7087	0.422222	DECEASED
																							MB-7088	10.2944	LIVING
																							MB-7089	9.90833	LIVING
																							MB-7090	9.14722	LIVING
																							MB-7091	9.18889	LIVING
																							MB-7092	10.2	LIVING
																							MB-7093	10.4861	DECEASED
																							MB-7094	9.44722	LIVING
																							MB-7095	9.63611	LIVING
																							MB-7096	10.3333	LIVING
																							MB-7097	5.43056	DECEASED
																							MB-7099	13.5972	DECEASED
																							MB-7100	13.0278	DECEASED
																							MB-7101	10.3556	LIVING
																							MB-7102	8.675	DECEASED
																							MB-7104	10.2361	DECEASED
																							MB-7106	3.125	DECEASED
																							MB-7107	4.74444	DECEASED
																							MB-7109	9.79444	LIVING
																							MB-7111	2.51389	DECEASED
																							MB-7112	5.39167	DECEASED
																							MB-7113	11.3917	DECEASED
																							MB-7114	10.2722	LIVING
																							MB-7115	11.8111	DECEASED
																							MB-7116	2.78056	DECEASED
																							MB-7118	11.7139	LIVING
																							MB-7119	10.6972	LIVING
																							MB-7121	7.40278	DECEASED
																							MB-7122	2.49167	DECEASED
																							MB-7123	11.4722	LIVING
																							MB-7124	11.6333	LIVING
																							MB-7127	11.2778	LIVING
																							MB-7128	5.02222	DECEASED
																							MB-7130	8.58056	DECEASED
																							MB-7131	11.2278	LIVING
																							MB-7132	10.9667	LIVING
																							MB-7133	1.98611	DECEASED
																							MB-7135	2.22778	DECEASED
																							MB-7137	14.9833	LIVING
																							MB-7138	10.25	DECEASED
																							MB-7140	7.56667	DECEASED
																							MB-7141	11.5472	LIVING
																							MB-7142	14.6583	DECEASED
																							MB-7143	15.5306	LIVING
																							MB-7144	8.55278	DECEASED
																							MB-7145	11.5278	LIVING
																							MB-7147	14.05	DECEASED
																							MB-7149	3.71944	DECEASED
																							MB-7150	10.7472	LIVING
																							MB-7151	12.0361	LIVING
																							MB-7152	16.3167	DECEASED
																							MB-7153	11.9	LIVING
																							MB-7154	9.03889	DECEASED
																							MB-7155	12.4806	LIVING
																							MB-7157	18.3028	LIVING
																							MB-7158	3.86944	DECEASED
																							MB-7159	1.82778	DECEASED
																							MB-7160	12.3389	LIVING
																							MB-7161	10.1278	LIVING
																							MB-7162	11.6833	LIVING
																							MB-7163	4.38611	DECEASED
																							MB-7164	17.6167	LIVING
																							MB-7165	12.2639	LIVING
																							MB-7167	11.7528	LIVING
																							MB-7168	12.5417	LIVING
																							MB-7170	12.95	LIVING
																							MB-7171	13.3667	DECEASED
																							MB-7172	12.4417	LIVING
																							MB-7173	5.29444	DECEASED
																							MB-7174	11.7306	LIVING
																							MB-7176	16.2	DECEASED
																							MB-7181	13.1278	LIVING
																							MB-7182	4.12222	DECEASED
																							MB-7185	10.4194	DECEASED
																							MB-7186	0.405556	LIVING
																							MB-7187	12.2361	DECEASED
																							MB-7189	11.9667	DECEASED
																							MB-7193	7.28889	DECEASED
																							MB-7194	3.88889	DECEASED
																							MB-7195	6.70278	DECEASED
																							MB-7196	8.925	DECEASED
																							MB-7197	15.6556	DECEASED
																							MB-7198	1.39444	DECEASED
																							MB-7199	6.33333	DECEASED
																							MB-7200	8.13333	DECEASED
																							MB-7201	13.6194	LIVING
																							MB-7205	13.8361	LIVING
																							MB-7207	4.64444	DECEASED
																							MB-7208	3.82778	DECEASED
																							MB-7212	4.375	DECEASED
																							MB-7215	17.4139	DECEASED
																							MB-7216	17.2889	DECEASED
																							MB-7217	7.53333	DECEASED
																							MB-7218	13.7861	LIVING
																							MB-7219	13.7667	LIVING
																							MB-7220	15.2667	DECEASED
																							MB-7225	4.58333	DECEASED
																							MB-7226	4.44722	DECEASED
																							MB-7227	5.26667	DECEASED
																							MB-7228	19.9306	LIVING
																							MB-7229	9.3	DECEASED
																							MB-7230	15.2167	LIVING
																							MB-7231	16.5861	DECEASED
																							MB-7232	14.8	LIVING
																							MB-7233	18.5028	DECEASED
																							MB-7234	18.5167	LIVING
																							MB-7235	14.2333	LIVING
																							MB-7236	16.7889	DECEASED
																							MB-7237	1.99444	DECEASED
																							MB-7238	1.93889	DECEASED
																							MB-7241	14.2583	LIVING
																							MB-7243	12.4	DECEASED
																							MB-7244	15.3472	LIVING
																							MB-7249	4.88889	DECEASED
																							MB-7250	4.25	DECEASED
																							MB-7251	1.79722	DECEASED
																							MB-7252	2.975	DECEASED
																							MB-7253	4.99722	DECEASED
																							MB-7254	16.0167	LIVING
																							MB-7256	2.89167	DECEASED
																							MB-7258	1.25556	DECEASED
																							MB-7260	2.59722	LIVING
																							MB-7262	8.66944	DECEASED
																							MB-7263	13.7472	DECEASED
																							MB-7264	3.58056	DECEASED
																							MB-7266	5.68056	DECEASED
																							MB-7267	16.2806	DECEASED
																							MB-7268	18.9556	LIVING
																							MB-7269	1.76389	DECEASED
																							MB-7270	14.5972	LIVING
																							MB-7273	17.35	LIVING
																							MB-7275	3.7	DECEASED
																							MB-7276	15.4444	LIVING
																							MB-7277	15.5861	LIVING
																							MB-7278	20.1083	DECEASED
																							MB-7279	1.775	DECEASED
																							MB-7280	16.2944	LIVING
																							MB-7281	4.12778	DECEASED
																							MB-7283	2.40556	DECEASED
																							MB-7284	16.9167	DECEASED
																							MB-7285	9.08333	DECEASED
																							MB-7286	13.2194	DECEASED
																							MB-7287	8.08056	DECEASED
																							MB-7288	2.25556	DECEASED
																							MB-7289	10.5556	DECEASED
																							MB-7291	0.569444	DECEASED
																							MB-7292	6.53889	DECEASED
																							MB-7293	16.6028	LIVING
																							MB-7294	6.89444	DECEASED
																							MB-7295	16.4056	LIVING
																							MB-7296	3.72778	DECEASED
																							MB-7297	14.6639	DECEASED
																							MB-7298	7.18611	DECEASED
																							MB-7299	16.825	DECEASED
