# Supplementary material for: Integrated analysis identifies a novel lncRNA prognostic signature associated with aerobic glycolysis and hub pathways in breast cancer
Source: Cancer Med. 2021 Sep 27;10(21):7877–92. doi: 10.1002/cam4.4291 (PMC8559482; doi:10.1002/cam4.4291)
Supplement: Supplementary file 4 — Table S3 [file CAM4-10-7877-s001.xlsx]

## Sheet: Sheet1
Supplementary Table S3. The glycolysis-related lncRNAs identified by Spearman's correlation analysis
lncRNAs	r_spearman	pval_spearman
SMIM25	0.581354	2.05e-81
AC092718.4	0.544518	1.07e-69
LINC00511	0.528761	4.09e-65
MIR210HG	0.428351	6.23e-41
DEPDC1-AS1	0.42786	7.83e-41
LINC00337	0.421963	1.19e-39
AC109479.1	0.391427	6.86e-34
AC004988.1	0.390704	9.23e-34
BARX1-DT	0.389484	1.52e-33
AC020661.1	0.388918	1.92e-33
LINC01270	0.386403	5.34e-33
AL109615.2	0.382518	2.55e-32
AC103740.2	0.380511	5.67e-32
AL139039.3	0.377942	1.56e-31
VLDLR-AS1	0.377765	1.68e-31
LINC01842	0.377042	2.23e-31
U62317.1	0.37572	3.73e-31
PCAT6	0.373257	9.73e-31
LINC00520	0.365067	2.21e-29
NCK1-DT	0.364568	2.66e-29
AC022784.1	0.363418	4.1e-29
AP005230.1	0.359197	1.96e-28
AP000251.1	0.358356	2.67e-28
LINC01133	0.3527	2.09e-27
KDM7A-DT	0.352508	2.24e-27
AL445524.1	0.352353	2.36e-27
AL139393.2	0.350792	4.13e-27
AC004947.1	-0.351265	3.49e-27
AC002553.1	-0.351638	3.05e-27
GMDS-DT	-0.351662	3.03e-27
PCBP1-AS1	-0.352335	2.38e-27
AC087741.1	-0.354009	1.3e-27
AC007406.5	-0.355914	6.52e-28
AC008555.1	-0.356178	5.92e-28
N4BP2L2-IT2	-0.356871	4.6e-28
SNHG14	-0.358263	2.76e-28
AC116366.1	-0.359303	1.89e-28
AP006284.1	-0.360372	1.27e-28
AC037459.2	-0.362035	6.86e-29
AP000866.1	-0.362474	5.83e-29
THSD4-AS1	-0.362896	4.98e-29
AC135050.6	-0.363534	3.93e-29
MAPT-AS1	-0.363699	3.69e-29
SLC14A2-AS1	-0.364701	2.54e-29
LINC00324	-0.365268	2.05e-29
TH2LCRR	-0.365645	1.78e-29
LINC00894	-0.365703	1.74e-29
NEAT1	-0.366284	1.4e-29
EWSAT1	-0.36762	8.43e-30
ERVK13-1	-0.368571	5.87e-30
EHMT2-AS1	-0.36889	5.2e-30
AL135960.1	-0.369237	4.56e-30
MALAT1	-0.370729	2.57e-30
C1orf220	-0.373616	8.46e-31
LINC00921	-0.373644	8.37e-31
AL079343.1	-0.374229	6.67e-31
GABPB1-AS1	-0.374596	5.79e-31
BAIAP2-DT	-0.374798	5.35e-31
AL133297.2	-0.374841	5.26e-31
GATA3-AS1	-0.375541	4e-31
SGMS1-AS1	-0.376862	2.39e-31
DNAJC9-AS1	-0.379089	9.95e-32
AC004908.1	-0.379463	8.58e-32
LINC01342	-0.381157	4.39e-32
U73166.1	-0.382149	2.95e-32
AC092667.1	-0.382334	2.74e-32
AC024075.2	-0.383084	2.03e-32
AC010201.1	-0.383559	1.68e-32
AC093297.2	-0.383851	1.49e-32
AC007686.3	-0.383963	1.43e-32
AL133410.1	-0.385148	8.87e-33
AP001486.2	-0.387497	3.43e-33
AC004982.1	-0.387772	3.06e-33
LINC00472	-0.387841	2.98e-33
CKMT2-AS1	-0.388544	2.24e-33
AC015726.1	-0.390433	1.03e-33
LINC01355	-0.391152	7.68e-34
AP000821.1	-0.391717	6.09e-34
AC120049.1	-0.394488	1.93e-34
GARS-DT	-0.394711	1.76e-34
LINC01089	-0.394893	1.63e-34
Z97832.2	-0.395993	1.03e-34
AC008268.1	-0.397157	6.32e-35
AP003486.1	-0.402085	7.83e-36
XIST	-0.402667	6.1e-36
CTBP1-AS	-0.402749	5.89e-36
LINC00926	-0.403279	4.69e-36
SEMA3F-AS1	-0.40462	2.64e-36
AL158163.1	-0.411082	1.58e-37
GRIK1-AS1	-0.414449	3.55e-38
LINC01087	-0.416002	1.77e-38
POC1B-AS1	-0.416321	1.54e-38
AC002064.1	-0.416867	1.2e-38
AC008669.1	-0.417353	9.65e-39
AC087500.1	-0.418244	6.46e-39
CADM3-AS1	-0.418331	6.21e-39
LINC01016	-0.419511	3.64e-39
AC084018.2	-0.421658	1.37e-39
AC013726.1	-0.429808	3.15e-41
LINC00893	-0.431375	1.51e-41
AC124319.2	-0.432263	9.9e-42
AC095057.3	-0.432899	7.32e-42
LINC00504	-0.433102	6.65e-42
AC010201.2	-0.440897	1.57e-43
PAXIP1-AS2	-0.445795	1.41e-44
AC008124.1	-0.446902	8.16e-45
LINC00663	-0.45386	2.47e-46
AC100793.4	-0.454538	1.75e-46
AC104825.1	-0.461001	6.26e-48
AL133355.1	-0.467761	1.78e-49
TNFRSF14-AS1	-0.468843	9.98e-50
RAMP2-AS1	-0.469485	7.08e-50
AL021368.2	-0.470322	4.52e-50
MIR3936HG	-0.474487	4.75e-51
KLF3-AS1	-0.481711	8.86e-53
MIR29B2CHG	-0.484822	1.55e-53
EIF3J-DT	-0.488411	2.02e-54
LINC01359	-0.500921	1.39e-57
PSMA3-AS1	-0.501163	1.2e-57
CCDC18-AS1	-0.527126	1.19e-64
RAD51-AS1	-0.544258	1.28e-69
