# Supplementary material for: Integrated analysis identifies a novel lncRNA prognostic signature associated with aerobic glycolysis and hub pathways in breast cancer
Source: Cancer Med. 2021 Sep 27;10(21):7877–92. doi: 10.1002/cam4.4291 (PMC8559482; doi:10.1002/cam4.4291)
Supplement: Supplementary file 5 — Table S4 [file CAM4-10-7877-s002.xlsx]

## Sheet: Sheet1
Supplementary Table S4. Stepwise multivariate cox regression analysis
id	coef	HR	HR.95L	HR.95H	pvalue
AC007686.3	-0.249326	0.779326	0.577418	1.05183	0.103176
BAIAP2-DT	-0.252731	0.776677	0.586921	1.02778	0.0770219
LINC00926	-0.20988	0.810681	0.681632	0.964162	0.0176674
LINC01016	0.0559346	1.05753	0.982731	1.13802	0.13504
MAPT-AS1	-0.107342	0.898218	0.825902	0.976866	0.0121934
