# Supplementary material for: Integrated analysis identifies a novel lncRNA prognostic signature associated with aerobic glycolysis and hub pathways in breast cancer
Source: Cancer Med. 2021 Sep 27;10(21):7877–92. doi: 10.1002/cam4.4291 (PMC8559482; doi:10.1002/cam4.4291)
Supplement: Supplementary file 6 — Table S5 [file CAM4-10-7877-s006.xlsx]

## Sheet: Sheet1
Supplementary Table S5. Hub genes selected from the brown module
Genes	moduleColor	GS.Risk_score	p.GS.Risk_score	MMbrown	p.MMbrown
ANLN	brown	0.561151	3.59e-72	0.842649	8.27e-232
CENPI	brown	0.545846	1.25e-67	0.865276	2.39e-258
FAM83D	brown	0.544064	4.08e-67	0.886883	1.22e-288
CENPN	brown	0.544016	4.22e-67	0.868744	7.68e-263
STIL	brown	0.537557	2.89e-65	0.859563	3.27e-251
SHCBP1	brown	0.526482	3.3e-62	0.838251	3.88e-227
ERCC6L	brown	0.526164	4.02e-62	0.828081	7.46e-217
PARPBP	brown	0.524111	1.44e-61	0.830248	5.48e-219
MCM10	brown	0.521299	8.14e-61	0.922893	0
CEP55	brown	0.518863	3.6e-60	0.909357	0
FAM72A	brown	0.517866	6.6e-60	0.852918	2.67e-243
DSCC1	brown	0.514748	4.33e-59	0.877698	4.63e-275
EXO1	brown	0.514261	5.8e-59	0.884069	2.34e-284
KIF14	brown	0.511989	2.25e-58	0.840065	4.78e-229
TTK	brown	0.510214	6.44e-58	0.899717	0
CIP2A	brown	0.508175	2.14e-57	0.806865	1.99e-197
SGO1	brown	0.505351	1.11e-56	0.905357	6.59478824068896e-320
BUB1	brown	0.504322	2.03e-56	0.905364	6.40506703268592e-320
PRR11	brown	0.503286	3.69e-56	0.867673	1.94e-261
MTFR2	brown	0.502429	6.05e-56	0.884854	1.54e-285
KIF23	brown	0.501817	8.6e-56	0.872869	2.35e-268
KIF18A	brown	0.499179	3.89e-55	0.868598	1.2e-262
CKAP2L	brown	0.498433	5.95e-55	0.874545	1.19e-270
CDCA2	brown	0.498041	7.43e-55	0.839294	3.11e-228
FAM72B	brown	0.497101	1.27e-54	0.848518	2.85e-238
RAD51AP1	brown	0.496858	1.45e-54	0.875277	1.15e-271
AURKA	brown	0.494019	7.18e-54	0.890351	4.48e-294
CCNA2	brown	0.493416	1.01e-53	0.910284	0
DEPDC1	brown	0.492978	1.28e-53	0.860811	9.63e-253
HASPIN	brown	0.490855	4.19e-53	0.871477	1.79e-266
KIF20A	brown	0.489717	7.86e-53	0.858435	7.7e-250
RACGAP1	brown	0.482507	4.02e-51	0.816123	1.36e-205
SKA3	brown	0.482499	4.03e-51	0.880602	3.12e-279
CENPA	brown	0.480263	1.34e-50	0.934215	0
BUB1B	brown	0.480197	1.39e-50	0.86679	2.71e-260
TPX2	brown	0.479539	1.97e-50	0.922284	0
TICRR	brown	0.479307	2.23e-50	0.894117	3.46e-300
CCNE1	brown	0.478954	2.7e-50	0.831956	1.09e-220
CENPE	brown	0.478219	3.99e-50	0.863567	3.53e-256
CDC25A	brown	0.477893	4.74e-50	0.898142	5.54e-307
MELK	brown	0.477504	5.83e-50	0.907963	0
KIF4A	brown	0.475822	1.42e-49	0.880296	8.69e-279
ASPM	brown	0.472966	6.35e-49	0.829764	1.65e-218
E2F8	brown	0.471859	1.13e-48	0.812646	1.79e-202
DLGAP5	brown	0.471672	1.25e-48	0.87766	5.23e-275
DIAPH3	brown	0.470216	2.65e-48	0.80551	2.87e-196
ORC6	brown	0.47003	2.92e-48	0.889053	5.1e-292
ARHGAP11A	brown	0.469151	4.6e-48	0.837372	3.21e-226
KPNA2	brown	0.468534	6.32e-48	0.82203	4.74e-211
NEIL3	brown	0.468488	6.48e-48	0.855033	8.97e-246
CDCA8	brown	0.468098	7.91e-48	0.925802	0
ORC1	brown	0.46742	1.12e-47	0.897626	4.26e-306
NCAPG	brown	0.465188	3.51e-47	0.904296	6.08497178205829e-318
NCAPH	brown	0.463033	1.05e-46	0.907408	9.88131291682493e-324
POLQ	brown	0.462099	1.68e-46	0.871926	4.45e-267
TRIP13	brown	0.461926	1.83e-46	0.886353	7.99e-288
CHEK1	brown	0.461003	2.91e-46	0.838405	2.68e-227
FOXM1	brown	0.460233	4.28e-46	0.904803	7.04705593289204e-319
DBF4	brown	0.458426	1.06e-45	0.819204	2.05e-208
CCNB2	brown	0.456831	2.33e-45	0.908273	0
KIF11	brown	0.456828	2.33e-45	0.834988	9.22e-224
MAD2L1	brown	0.45627	3.08e-45	0.872992	1.6e-268
KNSTRN	brown	0.456062	3.41e-45	0.806146	8.22e-197
CENPF	brown	0.455716	4.04e-45	0.80254	9.2e-194
DEPDC1B	brown	0.454967	5.85e-45	0.853826	2.34e-244
GINS1	brown	0.454078	9.05e-45	0.841966	4.49e-231
HJURP	brown	0.448998	1.07e-43	0.902357	2.06606738298054e-314
AUNIP	brown	0.448465	1.39e-43	0.838571	1.79e-227
MKI67	brown	0.447536	2.17e-43	0.82286	7.83e-212
PLK1	brown	0.446952	2.87e-43	0.912071	0
SKA1	brown	0.446639	3.33e-43	0.909589	0
KIF15	brown	0.443883	1.24e-42	0.859881	1.34e-251
OIP5	brown	0.440359	6.53e-42	0.846218	1.05e-235
NDC80	brown	0.436835	3.37e-41	0.894666	4.24e-301
FANCA	brown	0.435956	5.06e-41	0.860647	1.53e-252
BLM	brown	0.43555	6.11e-41	0.870215	8.72e-265
KIF2C	brown	0.435197	7.19e-41	0.918127	0
PRC1	brown	0.432178	2.87e-40	0.84418	1.81e-233
CENPO	brown	0.432032	3.06e-40	0.856564	1.37e-247
RAD51	brown	0.431016	4.87e-40	0.865325	2.08e-258
NUSAP1	brown	0.430289	6.77e-40	0.8226	1.38e-211
NUF2	brown	0.421344	3.67e-38	0.851078	3.54e-241
CCNB1	brown	0.41878	1.13e-37	0.834446	3.3e-223
PLK4	brown	0.415431	4.83e-37	0.806623	3.21e-197
CDK1	brown	0.412883	1.44e-36	0.830987	1.01e-219
UBE2T	brown	0.412772	1.51e-36	0.832666	2.1e-221
CDKN3	brown	0.410377	4.19e-36	0.812405	2.93e-202
MYBL2	brown	0.407878	1.2e-35	0.873433	4e-269
GTSE1	brown	0.407198	1.6e-35	0.880943	9.91e-280
PIMREG	brown	0.407129	1.65e-35	0.877352	1.43e-274
CDCA5	brown	0.405306	3.53e-35	0.893207	1.09e-298
UBE2C	brown	0.405283	3.56e-35	0.883267	3.7e-283
CDC45	brown	0.40147	1.73e-34	0.881598	1.09e-280
